# Supplementary material for: Comparative Transcriptomic Profiling in Patients Affected by Duchenne and Becker Muscular Dystrophies: A Focus on ECM Genes Dysregulation
Source: Int J Mol Sci. 2025 Jul 9;26(14):6594. doi: 10.3390/ijms26146594 (PMC12294368; doi:10.3390/ijms26146594)
Supplement: Supplementary file 1 [file ijms-26-06594-s001.zip]

Archive with 4 entries (4 files):
- Supplementary Figure S2_Reviewed.xlsx
- Supplementary file 1_Reviewed.pdf
- Supplementary file 3_Reviewed.pdf
- Supplementary file 4_Reviewed.pdf
