# Supplementary material for: Comparative Transcriptomic Profiling in Patients Affected by Duchenne and Becker Muscular Dystrophies: A Focus on ECM Genes Dysregulation
Source: Int J Mol Sci. 2025 Jul 9;26(14):6594. doi: 10.3390/ijms26146594 (PMC12294368; doi:10.3390/ijms26146594)
Supplement: Supplementary file 1 [file ijms-26-06594-s001.zip › Supplementary Figure S2_Reviewed.xlsx]

## Sheet: Total DE Genes
GENE NAME	Log2FoldChange	pvalue	p-adj	GENE BIOTYPE
RP11-357D18.1	-4.33417	6.37619e-07	1.32536e-05	processed_transcript
RP11-5A19.5	-3.91453	5.7491e-09	2.60689e-07	protein_coding
PLEKHN1	-3.18551	0.000764779	0.0047642	protein_coding
RP11-349F21.3	-3.05956	0.000375464	0.00265327	TEC
PAQR9	-3.02946	7.56376e-05	0.00069372	protein_coding
FAM179A	-2.96567	2.26655e-05	0.00025319	protein_coding
AC006538.4	-2.91162	0.0266282	0.0832213	protein_coding
AC005301.9	-2.90223	0.00108286	0.00632673	lincRNA
RP1-4G17.2	-2.88744	8.95929e-05	0.000796094	antisense
SH2D1B	-2.8132	0.00337247	0.0160342	protein_coding
AC068138.1	-2.7989	1.76357e-06	3.09028e-05	lincRNA
CRYM	-2.7287	0.00344298	0.0162945	protein_coding
SLC47A1	-2.71231	2.83137e-12	4.96138e-10	protein_coding
AC079586.1	-2.61572	0.0042064	0.0191692	lincRNA
RP11-47L3.1	-2.59745	0.000388463	0.00273485	lincRNA
C11orf53	-2.57906	0.000617758	0.00400043	protein_coding
IDO1	-2.56784	1.59257e-06	2.85372e-05	protein_coding
TYRP1	-2.54101	0.00279373	0.0137075	protein_coding
RP11-449J21.5	-2.49693	0.0105733	0.040019	antisense
METTL21EP	-2.40442	3.65542e-08	1.22303e-06	transcribed_unprocessed_pseudogene
FOXD3-AS1	-2.39085	0.00970586	0.0373373	antisense
AC005616.2	-2.38994	0.0130421	0.0472196	lincRNA
CES3	-2.34349	4.36589e-08	1.40176e-06	protein_coding
LRRC37A7P	-2.32528	0.000391021	0.00274912	transcribed_processed_pseudogene
SLC16A12	-2.32138	4.50645e-06	6.65571e-05	protein_coding
KLHL34	-2.29998	3.48359e-05	0.000359612	protein_coding
CYP4B1	-2.29137	0.00677421	0.0281153	protein_coding
TSPAN8	-2.28941	5.39039e-06	7.66028e-05	protein_coding
ERBB4	-2.27997	7.75331e-11	8.01576e-09	protein_coding
ETNPPL	-2.25338	0.00955087	0.0368233	protein_coding
RP11-131H24.4	-2.24973	0.00212297	0.0109971	antisense
FOXP2	-2.22743	8.70392e-10	5.74987e-08	protein_coding
ALDH1L1-AS2	-2.20567	0.00463688	0.0208021	antisense
UGT3A1	-2.19808	5.66093e-07	1.20423e-05	protein_coding
RP11-298J23.5	-2.17972	0.0046527	0.0208504	antisense
CFAP46	-2.17339	0.00119755	0.00684781	protein_coding
CTA-250D13.1	-2.16761	0.00697093	0.0286977	sense_intronic
FKBP5	-2.15976	3.96677e-13	9.01328e-11	protein_coding
RP11-255P5.2	-2.15052	9.21116e-05	0.000815665	lincRNA
BATF2	-2.11818	8.49843e-06	0.00011157	protein_coding
NEK10	-2.09113	5.15e-14	1.83598e-11	protein_coding
UCP3	-2.08513	2.06915e-08	7.70878e-07	protein_coding
PGPEP1L	-2.0821	4.54971e-10	3.30086e-08	protein_coding
AQP4	-2.08093	2.58038e-05	0.000282748	protein_coding
AC008982.2	-2.05494	0.00988321	0.0378716	sense_intronic
RNF208	-2.04219	0.00110004	0.00639894	protein_coding
RP4-680D5.8	-2.02885	0.0108704	0.0408892	antisense
FAM166B	-2.02687	6.05876e-08	1.84231e-06	protein_coding
RP11-950K24.2	-2.0155	0.0190782	0.0640134	processed_pseudogene
RP1-261G23.7	-2.01467	0.0111666	0.0417225	antisense
AC012456.3	-2.0145	0.000142836	0.00118201	antisense
OR7E47P	-2.014	0.0160426	0.0555821	transcribed_unprocessed_pseudogene
NOS1	-1.99393	3.96589e-07	8.86516e-06	protein_coding
KB-176G8.1	-1.98969	0.00486239	0.0215319	TEC
RP11-201O14.1	-1.96401	0.0144088	0.0511819	processed_pseudogene
MYLK4	-1.95015	6.852e-09	3.03807e-07	protein_coding
GAS2L2	-1.94855	0.000358736	0.00255339	protein_coding
ASB2	-1.93728	2.27246e-10	1.88705e-08	protein_coding
RP4-621B10.8	-1.90266	0.01578	0.0548559	lincRNA
ENPP5	-1.89174	4.39648e-06	6.5306e-05	protein_coding
MYLK2	-1.8772	1.58845e-13	4.6823e-11	protein_coding
AC005785.5	-1.87638	0.000879237	0.00533607	TEC
CTD-2146O16.1	-1.87393	2.60196e-06	4.27668e-05	processed_pseudogene
AC106875.1	-1.87154	0.00121348	0.00691596	sense_intronic
RGS9BP	-1.86263	0.00190995	0.0100668	protein_coding
HPN	-1.86143	5.69656e-08	1.7528e-06	protein_coding
RIC3	-1.85823	2.43258e-05	0.000268976	protein_coding
ABCC6	-1.85652	0.00215562	0.0111318	protein_coding
UPK3A	-1.85546	5.70854e-05	0.000545955	protein_coding
TMEM266	-1.84096	4.04828e-07	9.02981e-06	protein_coding
RNF157	-1.83597	1.92877e-17	3.95846e-14	protein_coding
KCNQ5-AS1	-1.83535	0.0315679	0.0951224	antisense
RNF128	-1.82759	1.64247e-05	0.000192307	protein_coding
KLF15	-1.82022	1.46755e-08	5.79095e-07	protein_coding
MPP7	-1.81235	1.17733e-16	1.35242e-13	protein_coding
KRT18P61	-1.80997	0.0152312	0.0534243	processed_pseudogene
RP11-266N13.2	-1.80338	0.0304147	0.0924014	antisense
FRMD1	-1.80036	8.78558e-05	0.000783015	protein_coding
PAX3	-1.78367	3.46552e-05	0.000358462	protein_coding
FAM181A	-1.78364	0.00910621	0.0353396	protein_coding
NDUFB4P2	-1.78344	0.0017219	0.00926698	processed_pseudogene
F5	-1.78281	0.00509148	0.0223397	protein_coding
CHAF1B	-1.78255	3.06822e-12	5.24311e-10	protein_coding
RP11-68I3.10	-1.78216	1.39016e-05	0.000168293	sense_intronic
MTRF1LP1	-1.78191	0.0147548	0.0520979	processed_pseudogene
CTC-297N7.7	-1.77604	1.71105e-06	3.01614e-05	antisense
CTD-2007L18.5	-1.77203	0.0265482	0.0830464	lincRNA
CCR3	-1.76752	0.000539101	0.00358655	protein_coding
RP5-940J5.9	-1.76215	0.00486308	0.0215319	antisense
PDE4C	-1.75603	8.02745e-06	0.000106468	protein_coding
RP11-486A14.2	-1.75316	0.00557857	0.0240519	antisense
CCR9	-1.75052	0.00647735	0.0271485	protein_coding
TRIM63	-1.75043	4.84177e-14	1.75637e-11	protein_coding
AGBL1	-1.73661	5.33043e-08	1.6599e-06	protein_coding
GOLGA7B	-1.7324	0.0077875	0.0312453	protein_coding
RP11-407N17.5	-1.72918	0.0156799	0.0545723	antisense
ANKRD33B	-1.72137	1.34673e-05	0.000163706	protein_coding
CYP17A1	-1.70725	0.00556214	0.0240099	protein_coding
HSD11B1	-1.70302	2.99346e-05	0.00031823	protein_coding
MYH1	-1.70059	0.000746513	0.0046718	protein_coding
ART3	-1.6926	8.5836e-08	2.50329e-06	protein_coding
ARRDC2	-1.69011	3.79467e-09	1.88159e-07	protein_coding
RP11-107N15.1	-1.68767	0.023055	0.0743116	lincRNA
SLC25A25	-1.68647	3.52871e-09	1.77095e-07	protein_coding
PERM1	-1.67785	3.01711e-07	7.08919e-06	protein_coding
RPL36AP33	-1.65554	0.0112806	0.0420874	processed_pseudogene
RP11-255P5.3	-1.65141	1.50908e-05	0.000180157	lincRNA
NPR3	-1.65016	0.00731197	0.0297607	protein_coding
AC004988.1	-1.64838	0.00818034	0.0325717	antisense
RP11-210H10__A.1	-1.64353	0.00232426	0.0118051	transcribed_processed_pseudogene
SMCO1	-1.63258	3.38182e-15	2.33086e-12	protein_coding
VDAC1P1	-1.63044	0.0158547	0.0550694	processed_pseudogene
PEBP4	-1.62799	1.1351e-12	2.27868e-10	protein_coding
GSDMC	-1.62706	0.000698048	0.00443085	protein_coding
ASB15	-1.62297	4.99246e-08	1.57361e-06	protein_coding
SLC22A3	-1.62129	6.41461e-09	2.88965e-07	protein_coding
KIAA1161	-1.62061	1.80614e-14	8.48763e-12	protein_coding
KLHL38	-1.61899	8.52103e-07	1.70726e-05	protein_coding
GADD45G	-1.61621	7.29494e-05	0.000673381	protein_coding
RORC	-1.61319	1.94937e-13	5.34474e-11	protein_coding
GS1-115G20.1	-1.61256	0.0069214	0.0285542	sense_intronic
ALAS2	-1.61003	0.0270588	0.084312	protein_coding
FBP2	-1.60999	1.28217e-05	0.000157713	protein_coding
CHGB	-1.60379	0.0287374	0.0883572	protein_coding
C8orf22	-1.60196	0.00313467	0.0151015	protein_coding
RPA4	-1.60053	0.00165429	0.00894972	protein_coding
KBTBD13	-1.60024	2.92639e-05	0.000312547	protein_coding
RPL3L	-1.59577	6.62174e-12	9.87039e-10	protein_coding
RP11-326L2.1	-1.58458	0.0102701	0.0391077	antisense
LRRC3B	-1.58169	0.000102866	0.000891808	protein_coding
MYLK3	-1.57924	3.291e-06	5.20244e-05	protein_coding
PHKA1	-1.57901	2.10587e-17	3.95846e-14	protein_coding
KCNN2	-1.57646	0.000166946	0.00133848	protein_coding
GPR157	-1.57135	3.01779e-09	1.55997e-07	protein_coding
OPTN	-1.56037	4.55022e-18	1.8817e-14	protein_coding
CTD-2008E3.1	-1.55698	0.00413137	0.0188867	TEC
CA2	-1.55466	2.10259e-07	5.30832e-06	protein_coding
VEGFD	-1.55041	8.51843e-07	1.70726e-05	protein_coding
RP1-239B22.5	-1.54544	7.92014e-05	0.000721748	antisense
ANXA3	-1.54326	0.00172089	0.00926492	protein_coding
SLC19A2	-1.54238	1.26134e-08	5.17475e-07	protein_coding
URAHP	-1.53913	0.0176321	0.060023	transcribed_unprocessed_pseudogene
AMHR2	-1.53903	0.00307783	0.0148658	protein_coding
LRRC2	-1.53421	4.41896e-14	1.66129e-11	protein_coding
C1orf132	-1.52994	1.72648e-16	1.69993e-13	lincRNA
LRRC2-AS1	-1.5275	1.35446e-07	3.68988e-06	antisense
SYNPO	-1.52445	2.52636e-10	2.04853e-08	protein_coding
CPAMD8	-1.51538	0.00614495	0.0259622	protein_coding
SCN1B	-1.5146	8.18898e-18	2.11654e-14	protein_coding
ARHGEF16	-1.51317	0.0220488	0.0717618	protein_coding
PCAT7	-1.50424	0.000662809	0.00424695	antisense
B3GALT1	-1.50168	0.00217361	0.0112076	protein_coding
RP11-315I20.1	-1.50081	0.0297993	0.0910132	antisense
IMPA2	-1.49949	5.27794e-16	4.36528e-13	protein_coding
LMOD1	-1.49388	3.5911e-14	1.42795e-11	protein_coding
RP11-378G13.2	-1.48949	0.00706647	0.028962	processed_pseudogene
TUBA8	-1.48651	7.82801e-08	2.30569e-06	protein_coding
PGM1	-1.48639	2.19837e-13	5.82764e-11	protein_coding
SLC38A3	-1.48502	2.15108e-05	0.000241465	protein_coding
AC002310.12	-1.48442	0.017422	0.0594347	antisense
UBE2QL1	-1.48289	3.79542e-06	5.80029e-05	protein_coding
ADSSL1	-1.48135	6.19812e-14	2.13598e-11	protein_coding
ATP2A1-AS1	-1.48046	0.00202688	0.010586	antisense
AC087163.2	-1.47999	0.0313231	0.0946192	processed_pseudogene
KCNJ11	-1.47489	8.02777e-15	4.25616e-12	protein_coding
LRRN4	-1.47402	0.0178568	0.0606581	protein_coding
PYGM	-1.47348	9.70546e-12	1.37452e-09	protein_coding
TMEM184A	-1.47037	0.000698663	0.00443259	protein_coding
RP11-679C8.2	-1.4701	0.000415693	0.00289111	antisense
GRB10	-1.46937	4.92609e-19	2.54642e-15	protein_coding
MAPT-IT1	-1.46919	2.98085e-05	0.000317053	sense_intronic
ASB11	-1.46744	3.58048e-08	1.20806e-06	protein_coding
AC016739.2	-1.46599	0.0139791	0.0499561	processed_pseudogene
ABCB4	-1.4645	3.24419e-07	7.48243e-06	protein_coding
TFEB	-1.46436	6.11551e-18	1.98256e-14	protein_coding
LINC00961	-1.46356	1.21523e-05	0.000150824	protein_coding
RP3-355L5.4	-1.46335	0.000284665	0.00211727	antisense
ALDH1L1	-1.46014	2.1617e-09	1.18877e-07	protein_coding
UBE2D1	-1.45733	4.57226e-16	3.93919e-13	protein_coding
FHL3	-1.45054	1.62603e-08	6.3198e-07	protein_coding
FLT1P1	-1.4494	0.0220275	0.0717149	processed_pseudogene
PFKFB3	-1.44442	0.000927513	0.00557667	protein_coding
GMPR	-1.44195	3.07031e-14	1.27298e-11	protein_coding
LINGO4	-1.43878	2.60898e-06	4.28141e-05	protein_coding
PKDCC	-1.43413	2.12819e-07	5.35337e-06	protein_coding
MAOB	-1.43353	7.83079e-17	1.01198e-13	protein_coding
RASSF10	-1.43306	0.0254591	0.0802587	protein_coding
ASB14	-1.43202	2.14152e-07	5.37382e-06	protein_coding
MYHAS	-1.42423	1.16447e-09	7.14891e-08	antisense
PDLIM1	-1.42313	1.25006e-14	6.45927e-12	protein_coding
ASB4	-1.42307	1.91435e-07	4.91716e-06	protein_coding
XXbac-BPG299F13.14	-1.41984	0.019722	0.0658473	lincRNA
DHCR24	-1.41227	0.000238288	0.0018081	protein_coding
GLDC	-1.41133	0.00119827	0.00685005	protein_coding
CALML6	-1.40775	0.0011445	0.00660847	protein_coding
RASL10B	-1.40272	0.000274373	0.00204894	protein_coding
TCF15	-1.40184	5.20414e-05	0.000503302	protein_coding
MBNL1-AS1	-1.39767	7.92993e-14	2.58706e-11	antisense
FBXO40	-1.39644	2.31603e-07	5.72829e-06	protein_coding
COL4A3	-1.395	2.70373e-05	0.000292941	protein_coding
IDI2	-1.39407	0.00054761	0.00362798	protein_coding
LINC00311	-1.391	0.00478581	0.0212869	lincRNA
AC002429.5	-1.3857	0.00577048	0.0247493	protein_coding
KLHL30-AS1	-1.37898	0.000402139	0.00281674	TEC
RP11-490O6.2	-1.37852	0.00446862	0.0201698	antisense
MTND4P24	-1.3784	0.00618908	0.0261194	processed_pseudogene
WFIKKN2	-1.37788	0.0263435	0.0825127	protein_coding
LPIN1	-1.37707	1.25482e-10	1.2012e-08	protein_coding
MT1X	-1.37403	0.000129057	0.00108564	protein_coding
GATSL2	-1.37257	3.8977e-10	2.91981e-08	protein_coding
PLEKHF1	-1.37212	1.63044e-13	4.6823e-11	protein_coding
SLC16A3	-1.37199	4.88094e-05	0.000478309	protein_coding
ATP2B2	-1.37196	5.34137e-06	7.60107e-05	protein_coding
ATP2A1	-1.36786	9.86654e-09	4.2064e-07	protein_coding
KARSP1	-1.36777	0.0141832	0.0505457	processed_pseudogene
ENO3	-1.36586	3.93089e-13	9.01328e-11	protein_coding
RP11-172H24.4	-1.36576	0.0283462	0.0873884	antisense
BOLL	-1.36374	3.93771e-05	0.000399706	protein_coding
NLRP2B	-1.36371	0.00351224	0.0165503	protein_coding
SLC7A2	-1.35632	5.394e-17	7.96656e-14	protein_coding
RHOD	-1.354	0.00100273	0.00594294	protein_coding
LINC00377	-1.35395	0.0331381	0.0987458	lincRNA
PDE4D	-1.35282	1.21929e-11	1.66962e-09	protein_coding
TMEM52	-1.34605	4.95642e-11	5.72536e-09	protein_coding
PKP2	-1.34569	0.0047635	0.0212209	protein_coding
PVRIG	-1.34452	0.00972721	0.0373982	protein_coding
AC005523.2	-1.3439	7.93981e-14	2.58706e-11	antisense
DNAH3	-1.33662	0.0058169	0.0248967	protein_coding
MTCO2P2	-1.33509	0.000936079	0.00561512	processed_pseudogene
CTD-2210P15.3	-1.33462	0.0049829	0.0219636	TEC
AMPD1	-1.33315	1.84863e-10	1.64759e-08	protein_coding
PGAM2	-1.33233	2.86601e-13	7.16372e-11	protein_coding
ALDOA	-1.33194	1.59208e-14	7.83796e-12	protein_coding
ITIH6	-1.33157	4.9554e-07	1.07403e-05	protein_coding
ABTB2	-1.331	3.30601e-06	5.21533e-05	protein_coding
LRRC14B	-1.32903	1.58662e-05	0.000187228	protein_coding
AC022819.3	-1.32861	0.0263555	0.0825311	sense_intronic
RARRES3	-1.32278	0.00484042	0.021473	protein_coding
PFKFB1	-1.31959	3.16199e-09	1.62638e-07	protein_coding
PAIP2B	-1.31802	7.80187e-07	1.57385e-05	protein_coding
LARP4P	-1.3179	0.0122976	0.0451648	transcribed_processed_pseudogene
CTD-2003C8.2	-1.31553	6.05312e-06	8.42264e-05	lincRNA
SNTA1	-1.31138	6.25442e-11	6.80646e-09	protein_coding
STAT1	-1.30716	0.00122875	0.00697416	protein_coding
CMBL	-1.30715	9.37947e-07	1.83829e-05	protein_coding
RP5-1021I20.1	-1.30635	0.003132	0.0150921	antisense
RXRG	-1.30588	0.000132135	0.00110609	protein_coding
MN1	-1.30447	4.83962e-09	2.28468e-07	protein_coding
NRG4	-1.30166	0.0288021	0.0885037	protein_coding
IFNLR1	-1.30151	0.0018967	0.010016	protein_coding
FBXO32	-1.30056	1.29932e-09	7.74534e-08	protein_coding
RAD23A	-1.3005	1.68855e-15	1.29312e-12	protein_coding
PDK4	-1.29945	0.0134253	0.0483617	protein_coding
PHTF2	-1.29935	2.40176e-09	1.30003e-07	protein_coding
PLCL1	-1.29593	3.94888e-07	8.83669e-06	protein_coding
PTPN20	-1.28834	0.0288545	0.0886252	protein_coding
HOXA13	-1.28389	0.031242	0.094443	protein_coding
NEDD4	-1.28262	2.09647e-10	1.79127e-08	protein_coding
RP11-930P14.1	-1.28249	1.50879e-07	4.0411e-06	antisense
LRRC30	-1.28214	7.46667e-06	0.000100513	protein_coding
RP11-787I22.3	-1.28058	0.00458496	0.0206139	antisense
DMTN	-1.27805	0.00909894	0.0353246	protein_coding
NEXN-AS1	-1.27747	1.37573e-05	0.000166839	antisense
RBM38	-1.27422	1.43183e-10	1.3323e-08	protein_coding
CA4	-1.27154	2.38679e-07	5.84734e-06	protein_coding
LRRC20	-1.27045	5.16941e-10	3.68579e-08	protein_coding
KCNA5	-1.26964	0.00678726	0.0281468	protein_coding
RHOBTB1	-1.26824	2.85174e-13	7.16372e-11	protein_coding
CEBPD	-1.26806	8.95687e-05	0.000796094	protein_coding
ZBTB16	-1.26496	6.37438e-10	4.39344e-08	protein_coding
OR7A19P	-1.26411	0.0113569	0.0423328	unprocessed_pseudogene
ZDHHC11B	-1.26172	0.00174059	0.00934593	protein_coding
RP11-164P12.5	-1.26055	2.09531e-06	3.58056e-05	TEC
PTPN3	-1.25923	2.56434e-07	6.21605e-06	protein_coding
ACVR2B-AS1	-1.25895	1.15391e-05	0.000144515	antisense
ALDH2	-1.25477	0.00063873	0.00411562	protein_coding
ANKRD9	-1.2539	3.2696e-08	1.12301e-06	protein_coding
RPL18AP2	-1.25324	0.00891354	0.0347746	processed_pseudogene
PSTPIP2	-1.25319	0.000495117	0.00333253	protein_coding
ANKRD23	-1.25218	1.58761e-10	1.43802e-08	protein_coding
NKAPL	-1.25153	0.0025149	0.0125971	protein_coding
RP1-197B17.3	-1.25128	0.00323546	0.0154896	antisense
REEP2	-1.25125	0.00146503	0.00809091	protein_coding
SNRPGP4	-1.25116	0.0179225	0.0608413	processed_pseudogene
NCLP1	-1.24835	0.0257475	0.081032	processed_pseudogene
CA8	-1.24694	0.0154252	0.0539218	protein_coding
CIART	-1.24531	0.000102271	0.000887766	protein_coding
ATP1A2	-1.24453	4.26737e-22	2.94121e-18	protein_coding
SESN1	-1.24444	3.34353e-10	2.58929e-08	protein_coding
STAG3	-1.23915	1.75014e-07	4.55763e-06	protein_coding
COMMD3-BMI1	-1.23804	0.00417849	0.0190767	protein_coding
PITX1	-1.23613	0.0237692	0.0760682	protein_coding
LDHD	-1.23532	3.93068e-08	1.28396e-06	protein_coding
FAM160A1	-1.23465	1.7474e-07	4.55625e-06	protein_coding
RP11-87E22.2	-1.23295	9.51961e-05	0.000837604	antisense
DVL1	-1.23185	1.24272e-09	7.51339e-08	protein_coding
NANOS1	-1.23133	3.32163e-05	0.000346351	protein_coding
PPARGC1A	-1.22847	7.21875e-06	9.77486e-05	protein_coding
RP11-647O20.1	-1.22765	0.0103545	0.0393566	processed_pseudogene
EIF4EBP1	-1.22764	1.30579e-05	0.000159668	protein_coding
MYBPC2	-1.22688	4.37717e-07	9.66951e-06	protein_coding
RP1-193H18.2	-1.22674	2.98258e-06	4.78439e-05	lincRNA
LINC00115	-1.22427	0.00517724	0.022656	lincRNA
GPD1L	-1.22039	1.75766e-07	4.57145e-06	protein_coding
CMSS1	-1.21739	2.73048e-08	9.73416e-07	protein_coding
PPP1R3A	-1.2135	4.90104e-10	3.51871e-08	protein_coding
RP11-6O2.4	-1.21338	6.93141e-05	0.000645008	antisense
SAR1B	-1.21323	9.77071e-14	3.06105e-11	protein_coding
MFAP3L	-1.20963	0.0128155	0.0465705	protein_coding
SLC2A4	-1.20889	5.07489e-13	1.09306e-10	protein_coding
GFOD1	-1.20397	1.09825e-08	4.60617e-07	protein_coding
KLHL30	-1.20302	1.05936e-09	6.67818e-08	protein_coding
PITX3	-1.20234	0.000758277	0.00472968	protein_coding
USP6	-1.19421	0.000846484	0.00517986	protein_coding
GPT2	-1.18916	4.82038e-08	1.52636e-06	protein_coding
ABLIM2	-1.18627	3.88908e-07	8.71229e-06	protein_coding
TMEM143	-1.18326	2.05498e-10	1.7631e-08	protein_coding
LBX1	-1.18301	0.000299578	0.00220461	protein_coding
CTB-50E14.5	-1.18296	0.000216682	0.00166679	processed_pseudogene
KB-1471A8.1	-1.18261	0.0193683	0.0648547	lincRNA
RP11-87E22.1	-1.18159	0.0050574	0.0222021	sense_intronic
CMYA5	-1.17956	2.53826e-09	1.35617e-07	protein_coding
CHCHD10	-1.17823	1.99375e-08	7.55033e-07	protein_coding
AGMAT	-1.17551	0.000114851	0.000980146	protein_coding
ATP1B1	-1.17513	2.66749e-11	3.29144e-09	protein_coding
CEBPB	-1.17507	2.62618e-06	4.30623e-05	protein_coding
TRIP10	-1.17063	5.50327e-30	1.13791e-25	protein_coding
CD38	-1.16788	1.89655e-07	4.87748e-06	protein_coding
ASB10	-1.16595	2.15527e-09	1.18839e-07	protein_coding
PPP1R1A	-1.16484	7.70982e-08	2.2839e-06	protein_coding
TMEM14EP	-1.16474	1.22431e-06	2.29929e-05	processed_pseudogene
RP11-349F21.2	-1.16342	0.00768562	0.0309174	sense_intronic
RP11-678G14.3	-1.16163	0.0316945	0.0954063	lincRNA
CA14	-1.16102	0.0240584	0.0766968	protein_coding
YBX1P1	-1.16006	0.000765741	0.00476618	processed_pseudogene
GOT2	-1.15853	2.17209e-09	1.19131e-07	protein_coding
PGP	-1.15674	3.25738e-09	1.66715e-07	protein_coding
KCNA7	-1.15609	6.5662e-10	4.49567e-08	protein_coding
IER5	-1.15585	2.65377e-07	6.4028e-06	protein_coding
SLC36A2	-1.15569	1.70287e-07	4.47393e-06	protein_coding
RP11-54O7.17	-1.15531	0.0143628	0.051045	lincRNA
KCNJ12	-1.15504	6.06795e-07	1.27249e-05	protein_coding
SLC29A2	-1.15336	4.87403e-10	3.51151e-08	protein_coding
RP11-309L24.2	-1.15275	0.0134477	0.0484254	antisense
AC137932.6	-1.15254	0.00188706	0.00997412	antisense
SLC25A30	-1.15149	4.78659e-08	1.52202e-06	protein_coding
PATJ	-1.15114	4.98115e-12	7.86223e-10	protein_coding
LRP1B	-1.15077	0.000479234	0.0032457	protein_coding
KLHL21	-1.14857	6.2506e-17	8.61625e-14	protein_coding
AC016995.3	-1.14638	0.00997663	0.0381362	lincRNA
AGBL1-AS1	-1.14376	0.0114928	0.0427174	antisense
AC010226.4	-1.14302	0.000407912	0.00284946	antisense
APLN	-1.14047	0.00401018	0.0184265	protein_coding
AC090804.1	-1.14035	0.0315358	0.0950673	processed_pseudogene
PITX2	-1.13907	1.01675e-08	4.30807e-07	protein_coding
P2RY1	-1.13813	2.22483e-06	3.7431e-05	protein_coding
ZBED6CL	-1.13581	0.0293256	0.0898185	protein_coding
SLED1	-1.13523	0.029547	0.0903762	transcribed_processed_pseudogene
C1orf127	-1.13458	0.0156538	0.0545456	protein_coding
AC053503.12	-1.13333	0.000292229	0.00216652	TEC
C6orf201	-1.13178	0.0208482	0.0686759	protein_coding
DMD	-1.12803	3.84509e-10	2.91074e-08	protein_coding
FOXO4	-1.12776	9.49064e-10	6.13243e-08	protein_coding
CKM	-1.12555	6.12683e-12	9.44997e-10	protein_coding
RP11-598F7.6	-1.12373	0.02888	0.0886903	lincRNA
MYH14	-1.12245	1.51546e-09	8.82684e-08	protein_coding
RP11-171I2.5	-1.12202	0.0122297	0.0449583	antisense
TBC1D4	-1.12159	1.83655e-10	1.64759e-08	protein_coding
AMIGO1	-1.12149	2.01024e-10	1.73916e-08	protein_coding
MACROD1	-1.12144	3.20772e-09	1.64581e-07	protein_coding
GOLGA2P10	-1.12004	0.00621754	0.0262154	transcribed_unprocessed_pseudogene
TMEM233	-1.11989	3.07931e-14	1.27298e-11	protein_coding
PRDX3P1	-1.11909	0.032885	0.0981896	processed_pseudogene
RP11-364L4.1	-1.11882	0.00232757	0.0118186	processed_pseudogene
RLIMP1	-1.11863	0.000534144	0.00356044	processed_pseudogene
PFKM	-1.11626	5.81077e-15	3.33748e-12	protein_coding
B4GALNT3	-1.11579	0.000551864	0.00364565	protein_coding
C18orf15	-1.11545	0.0151487	0.0532161	TEC
HSPA1L	-1.1136	0.000842426	0.00515702	protein_coding
MKNK2	-1.11356	6.98006e-10	4.7012e-08	protein_coding
FEM1A	-1.11259	7.48428e-05	0.000688707	protein_coding
GATS	-1.11035	1.92723e-09	1.07993e-07	protein_coding
ODF3L2	-1.1094	0.0197539	0.0659005	protein_coding
HOXA6	-1.10908	0.0252166	0.07964	protein_coding
FXN	-1.10889	3.99986e-06	6.02806e-05	protein_coding
PGM2L1	-1.10656	4.62331e-09	2.21801e-07	protein_coding
TMEM201	-1.10588	1.43718e-10	1.3323e-08	protein_coding
AC002310.14	-1.10405	0.0061186	0.025872	TEC
PP14571	-1.10329	0.0262248	0.0822714	processed_transcript
PLA2G4F	-1.10261	0.0199279	0.0664167	protein_coding
RP11-110G21.1	-1.10219	7.48825e-05	0.000688766	antisense
JUP	-1.10058	5.36724e-14	1.88099e-11	protein_coding
LMCD1	-1.10055	1.58602e-08	6.19928e-07	protein_coding
SPEG	-1.09901	6.56175e-08	1.98069e-06	protein_coding
RP11-527J8.1	-1.09537	0.0333641	0.0992245	antisense
SYNM	-1.09447	1.0349e-09	6.5956e-08	protein_coding
NRAP	-1.09433	9.65182e-07	1.88274e-05	protein_coding
PPP1R3C	-1.09325	1.73422e-06	3.0466e-05	protein_coding
GLUL	-1.09281	3.78048e-08	1.25472e-06	protein_coding
UBALD2	-1.0911	3.90339e-10	2.91981e-08	protein_coding
PLIN5	-1.0911	0.00446263	0.0201471	protein_coding
AC096949.1	-1.09082	0.00121051	0.00690094	protein_coding
GAPDH	-1.08992	2.04608e-13	5.49438e-11	protein_coding
ATP23	-1.08899	0.000381446	0.00269279	protein_coding
DCUN1D2	-1.08896	2.42979e-10	1.97799e-08	protein_coding
COX6A2	-1.08762	1.67056e-07	4.40588e-06	protein_coding
BDH1	-1.08633	0.00135201	0.00756605	protein_coding
SSSCA1	-1.08494	0.00105859	0.00620775	protein_coding
LRRC38	-1.08473	0.0120096	0.04428	protein_coding
PHKG1	-1.0843	1.8682e-10	1.65788e-08	protein_coding
SQSTM1	-1.08294	8.60549e-13	1.81567e-10	protein_coding
CLIC5	-1.08289	2.40317e-10	1.96405e-08	protein_coding
EPM2A	-1.08142	1.50877e-09	8.81269e-08	protein_coding
PDK2	-1.08029	5.24876e-08	1.63986e-06	protein_coding
CTB-50L17.14	-1.07998	0.0165858	0.0570826	protein_coding
TACC2	-1.07748	8.7299e-11	8.80527e-09	protein_coding
CHDH	-1.07205	0.00127957	0.00721903	protein_coding
AMPD3	-1.06937	4.08221e-06	6.13429e-05	protein_coding
MLIP-AS1	-1.06915	0.000237133	0.00180198	antisense
SLCO4A1	-1.06909	0.0153232	0.0536648	protein_coding
USP38	-1.06741	3.00568e-13	7.39862e-11	protein_coding
ABHD1	-1.0664	0.000434941	0.00299377	protein_coding
PIM3	-1.06521	2.46527e-06	4.08241e-05	protein_coding
VDAC1	-1.06429	5.2688e-09	2.44267e-07	protein_coding
KIF1C	-1.06424	2.59154e-10	2.09318e-08	protein_coding
MID1IP1	-1.06397	8.00753e-14	2.58706e-11	protein_coding
TMEM150A	-1.06296	3.62494e-07	8.23231e-06	protein_coding
DUSP26	-1.06282	2.71407e-07	6.51029e-06	protein_coding
SH3RF3	-1.06246	1.23142e-06	2.30843e-05	protein_coding
MAF1	-1.06065	5.03494e-11	5.78375e-09	protein_coding
LRRTM3	-1.06023	0.000414121	0.00288115	protein_coding
GPAT3	-1.05858	1.38399e-07	3.75056e-06	protein_coding
RP11-1074O12.1	-1.05729	0.00473876	0.021149	processed_pseudogene
RP11-371A22.1	-1.05508	3.49421e-08	1.18248e-06	processed_pseudogene
GNAL	-1.05302	1.09387e-05	0.000137915	protein_coding
LBX1-AS1	-1.05095	0.000135984	0.00113385	processed_transcript
PNPLA4	-1.04855	5.21748e-10	3.70728e-08	protein_coding
NDUFS7	-1.04832	1.29982e-09	7.74534e-08	protein_coding
WNK2	-1.0445	7.15866e-05	0.000661688	protein_coding
NUDT8	-1.04446	0.00178123	0.00952182	protein_coding
ATP2A2	-1.04422	2.20935e-06	3.72312e-05	protein_coding
BDNF	-1.04185	0.0322344	0.0966244	protein_coding
RP11-120J1.1	-1.03988	0.03012	0.0916545	antisense
PYGO1	-1.03981	2.68697e-14	1.15747e-11	protein_coding
ATP8A1	-1.03625	1.00187e-05	0.000128191	protein_coding
KCNS3	-1.03528	5.30123e-11	6.05259e-09	protein_coding
VEGFA	-1.035	3.80708e-06	5.81381e-05	protein_coding
ZYG11B	-1.03239	3.42598e-10	2.64325e-08	protein_coding
HPDL	-1.03184	0.0182454	0.0617649	protein_coding
PRKCQ-AS1	-1.0316	1.95523e-10	1.70486e-08	processed_transcript
CHKB-CPT1B	-1.03152	0.0110363	0.0413328	protein_coding
YBX3	-1.03092	4.35972e-11	5.12193e-09	protein_coding
OSGIN1	-1.02992	0.00101215	0.00598291	protein_coding
CLCN1	-1.02955	8.24074e-06	0.000108947	protein_coding
PFKFB2	-1.02934	0.00139312	0.00775178	protein_coding
RNF123	-1.02924	3.96899e-15	2.64731e-12	protein_coding
COQ8A	-1.02895	1.99392e-05	0.000226033	protein_coding
NKAIN2	-1.02866	0.0207361	0.0684045	protein_coding
SLC25A4	-1.02807	3.87873e-06	5.90571e-05	protein_coding
CDCA7L	-1.02785	0.00036962	0.00261734	protein_coding
ADCY2	-1.02617	6.21285e-12	9.44997e-10	protein_coding
CTA-29F11.1	-1.02554	0.00339152	0.0161075	antisense
OSBPL11	-1.02529	3.92782e-14	1.52923e-11	protein_coding
CTD-2083E4.7	-1.02431	0.000143326	0.00118415	sense_overlapping
RXRA	-1.02364	1.36591e-12	2.6898e-10	protein_coding
TP63	-1.02335	2.25695e-10	1.88173e-08	protein_coding
SLC37A4	-1.02318	7.1002e-08	2.12701e-06	protein_coding
JSRP1	-1.02139	5.99503e-06	8.36996e-05	protein_coding
ACSL6	-1.0209	0.00906846	0.0352327	protein_coding
CTF1	-1.02066	0.00878217	0.0343529	protein_coding
COX7A1	-1.01983	7.70811e-07	1.55797e-05	protein_coding
DHRS7C	-1.01914	1.18963e-09	7.2347e-08	protein_coding
TOB2	-1.01845	5.91832e-08	1.80412e-06	protein_coding
MTATP8P1	-1.01707	0.00110757	0.00643653	unprocessed_pseudogene
KEAP1	-1.01621	6.31251e-15	3.52767e-12	protein_coding
FILIP1L	-1.01533	7.36112e-11	7.79863e-09	protein_coding
PLEKHB1	-1.01519	0.016286	0.0562368	protein_coding
GAPDHP1	-1.01415	0.0014276	0.00792229	processed_pseudogene
SOX9-AS1	-1.01377	0.000180653	0.00142789	processed_transcript
RP11-305L7.7	-1.01296	0.000934557	0.00560924	lincRNA
GAMT	-1.01235	1.92017e-09	1.0789e-07	protein_coding
RP5-1139B12.4	-1.01147	1.23492e-05	0.000152626	antisense
COMTD1	-1.01137	0.00935214	0.036165	protein_coding
RASA4B	-1.00998	0.000354569	0.0025272	protein_coding
SMTNL2	-1.00819	1.82109e-09	1.03163e-07	protein_coding
RRAD	-1.00781	0.000367579	0.00260735	protein_coding
ASB8	-1.00738	7.03123e-15	3.82591e-12	protein_coding
ACO2	-1.00692	2.74183e-12	4.84553e-10	protein_coding
RP11-817O13.8	-1.00417	0.0218188	0.0712264	lincRNA
NODAL	-1.00387	0.0206376	0.0681667	protein_coding
SLC25A12	-1.00327	3.19518e-07	7.41491e-06	protein_coding
RP11-582J16.4	-1.00027	5.3262e-06	7.59515e-05	antisense
SLC1A5	1.00013	0.000820977	0.00504606	protein_coding
HSPA7	1.00034	0.00236328	0.0119762	unprocessed_pseudogene
PNMA2	1.00075	0.032645	0.097628	protein_coding
CXCL10	1.00202	0.0124358	0.045575	protein_coding
PTAFR	1.00212	0.00128399	0.00724002	protein_coding
Metazoa_SRP	1.00265	0.000496225	0.0033389	misc_RNA
GFRA2	1.00266	0.00987969	0.0378651	protein_coding
EEF1DP3	1.00297	0.000936763	0.00561759	transcribed_unprocessed_pseudogene
ANKRD42	1.00339	0.000566159	0.00372462	protein_coding
AC005550.3	1.00424	0.00183253	0.0097458	antisense
HN1	1.00481	7.58978e-08	2.25156e-06	protein_coding
EMILIN1	1.00555	2.23073e-06	3.74998e-05	protein_coding
HOXB2	1.00557	0.00994324	0.0380452	protein_coding
BMP1	1.00582	4.02632e-05	0.000406143	protein_coding
PROS1	1.00605	1.69058e-06	2.99026e-05	protein_coding
OMD	1.00625	7.462e-05	0.000687268	protein_coding
UAP1L1	1.00644	1.69806e-05	0.000198142	protein_coding
PPIB	1.00689	1.26099e-08	5.17475e-07	protein_coding
MCTP1	1.00709	3.41343e-06	5.34693e-05	protein_coding
LDOC1	1.00711	0.00831537	0.0329571	protein_coding
P3H1	1.00779	3.36303e-09	1.7098e-07	protein_coding
LOXL1	1.00837	0.00196543	0.010325	protein_coding
ATP2A3	1.00873	8.31221e-05	0.000749222	protein_coding
LRRK1	1.00897	8.67821e-07	1.72538e-05	protein_coding
PCNX2	1.00914	3.47739e-05	0.000359151	protein_coding
PSD4	1.00917	9.1551e-05	0.000811401	protein_coding
SPEF2	1.00943	9.77292e-05	0.000855727	protein_coding
VSIG4	1.00969	0.000650494	0.0041784	protein_coding
FAP	1.00977	3.19931e-06	5.08472e-05	protein_coding
KIF2A	1.01017	8.94083e-09	3.85949e-07	protein_coding
SLC39A10	1.01039	6.70952e-11	7.18823e-09	protein_coding
DOK3	1.01046	0.002632	0.0130543	protein_coding
SNORA63	1.01186	0.0323125	0.0968158	snoRNA
TYRO3	1.01188	0.00133778	0.00749628	protein_coding
PKD2	1.01211	1.57549e-07	4.19429e-06	protein_coding
TTC7A	1.01376	4.13561e-08	1.33612e-06	protein_coding
PNMAL1	1.01414	0.000323202	0.00234568	protein_coding
FMNL1	1.01427	1.58555e-06	2.85082e-05	protein_coding
FAM213B	1.01459	0.00323054	0.0154732	protein_coding
PAK3	1.01512	0.00698736	0.028733	protein_coding
ARFGEF3	1.01521	0.000170505	0.00136226	protein_coding
SLC8A1	1.01613	3.44481e-05	0.000357034	protein_coding
ALDH1L2	1.01646	2.24686e-07	5.59066e-06	protein_coding
ABHD15	1.01657	0.000950352	0.00568918	protein_coding
CD302	1.0166	1.3742e-06	2.53927e-05	protein_coding
SNORD3C	1.01744	0.00494989	0.0218274	snoRNA
RASSF4	1.01754	4.07934e-05	0.00041065	protein_coding
RBBP8	1.01813	0.0012704	0.00717314	protein_coding
ITM2A	1.01818	0.00388043	0.0179418	protein_coding
OSMR	1.01908	0.000184563	0.00145607	protein_coding
BAIAP2-AS1	1.02135	0.00148347	0.00817247	lincRNA
LIPA	1.0214	7.56313e-10	5.04461e-08	protein_coding
SH3BP1	1.02298	0.00780618	0.031306	protein_coding
PLAU	1.02354	3.64471e-05	0.000374157	protein_coding
TIMP2	1.02354	0.000166645	0.00133757	protein_coding
ADD3	1.02428	9.47758e-07	1.854e-05	protein_coding
PRDM1	1.02433	0.000378425	0.00267237	protein_coding
NOV	1.02453	0.0323916	0.0969764	protein_coding
EVA1B	1.02475	0.00216041	0.011151	protein_coding
LCP2	1.02484	3.91896e-06	5.94515e-05	protein_coding
CTSH	1.02523	6.0146e-06	8.38031e-05	protein_coding
MYO1F	1.02586	3.15607e-05	0.00033278	protein_coding
GSTM5	1.02588	0.011746	0.0434711	protein_coding
BEAN1	1.0261	0.00432272	0.0196097	protein_coding
IL1R1	1.02683	4.66475e-09	2.22755e-07	protein_coding
CTD-3099C6.9	1.02737	0.000411422	0.0028673	sense_intronic
C1QTNF3	1.0275	0.00015543	0.00126436	protein_coding
MYH11	1.0285	0.0174439	0.0594877	protein_coding
TASP1	1.02864	4.3729e-05	0.000435541	protein_coding
CD81	1.02889	6.61848e-10	4.51651e-08	protein_coding
HNMT	1.02902	1.71396e-06	3.01869e-05	protein_coding
DOCK8	1.02911	1.02882e-10	1.013e-08	protein_coding
KIFC3	1.02953	0.000179127	0.00141691	protein_coding
NAALAD2	1.02977	9.32946e-06	0.000120944	protein_coding
LRRC4C	1.0312	0.0112746	0.0420728	protein_coding
OMG	1.0315	0.000515284	0.00344918	protein_coding
ACTA2	1.03233	0.000988763	0.0058749	protein_coding
PCDHB15	1.03265	0.00431486	0.0195869	protein_coding
SLC36A4	1.03274	2.32058e-05	0.000258249	protein_coding
CECR1	1.03338	5.32569e-06	7.59515e-05	protein_coding
RP11-696N14.1	1.03368	0.00483359	0.0214472	antisense
CORO7	1.03419	9.3183e-05	0.000821639	protein_coding
NECAB1	1.03432	0.00297021	0.014437	protein_coding
SNORA48	1.03439	5.33661e-05	0.000514909	snoRNA
STK17B	1.0345	6.06546e-07	1.27249e-05	protein_coding
MMP2	1.03516	0.00131734	0.00739781	protein_coding
NDOR1	1.03539	0.0244373	0.0775579	protein_coding
LRP1	1.03569	1.50461e-05	0.000179893	protein_coding
SKP2	1.03678	3.47234e-08	1.18088e-06	protein_coding
PAPLN	1.03753	0.000151149	0.00123774	protein_coding
FEZ1	1.03771	0.00135616	0.00758285	protein_coding
DPY19L1	1.03941	6.09509e-08	1.85063e-06	protein_coding
PDE3A	1.03962	4.82979e-05	0.00047397	protein_coding
MLPH	1.04031	0.0234269	0.0752202	protein_coding
PKD1L2	1.04147	0.0239879	0.076531	polymorphic_pseudogene
MMD	1.0416	0.0203328	0.0674293	protein_coding
TCEAL8	1.04179	4.78762e-09	2.27049e-07	protein_coding
JAM3	1.0423	4.03637e-10	2.98071e-08	protein_coding
STK26	1.04243	0.00297745	0.0144595	protein_coding
ADRA1A	1.04249	0.0110018	0.041226	protein_coding
EMID1	1.04257	0.0110474	0.0413435	protein_coding
LILRB3	1.04304	0.0213556	0.0700125	protein_coding
FRZB	1.04365	0.0312137	0.0943713	protein_coding
PARP8	1.04472	3.22981e-07	7.47075e-06	protein_coding
AGPAT4	1.04475	1.29478e-08	5.24942e-07	protein_coding
CA5B	1.04494	7.96965e-05	0.000725301	protein_coding
VAV1	1.04615	0.0109347	0.0410563	protein_coding
IL4R	1.04652	4.79248e-07	1.0453e-05	protein_coding
ELF4	1.04695	7.40513e-07	1.50556e-05	protein_coding
GRAP2	1.0477	0.0239324	0.0763892	protein_coding
EFHD2	1.04783	1.47954e-05	0.000177348	protein_coding
PLA2R1	1.04853	8.63368e-07	1.72046e-05	protein_coding
WIPF1	1.04873	1.27266e-06	2.3707e-05	protein_coding
WASF1	1.04878	0.0114771	0.0426819	protein_coding
C15orf59	1.04889	0.0127156	0.046324	protein_coding
ANXA2	1.04896	9.84092e-07	1.91782e-05	protein_coding
ZBTB7C	1.0492	0.000286295	0.00212786	protein_coding
ECM1	1.04992	0.000312294	0.00228335	protein_coding
RTN1	1.05025	0.000197387	0.0015384	protein_coding
SEL1L3	1.05046	5.23422e-05	0.000505975	protein_coding
CCDC8	1.05051	5.35642e-06	7.61724e-05	protein_coding
MFAP4	1.05093	0.00294967	0.0143552	protein_coding
RRN3P2	1.05124	1.52849e-05	0.000182159	transcribed_unprocessed_pseudogene
PCDHB13	1.05186	5.93602e-05	0.000564058	protein_coding
CCND1	1.05246	2.40274e-05	0.000265818	protein_coding
LRR1	1.05252	0.00912595	0.0354075	protein_coding
PLEKHA7	1.05278	7.40419e-05	0.000682248	protein_coding
CSRP2	1.05317	0.000921839	0.0055474	protein_coding
MAGI1-IT1	1.05321	0.00679768	0.0281675	sense_intronic
SH3BGRL	1.05361	4.6647e-09	2.22755e-07	protein_coding
LINC00869	1.05367	0.0162829	0.0562353	lincRNA
FLJ46284	1.05402	0.0229037	0.0739161	processed_transcript
BBS12	1.05439	0.014631	0.0518024	protein_coding
QPRT	1.05651	0.00113221	0.0065503	protein_coding
FST	1.0572	0.0137015	0.049185	protein_coding
SLC9A9	1.05792	4.23353e-06	6.34324e-05	protein_coding
RP11-803D5.1	1.05809	0.00951206	0.0367147	TEC
S100A10	1.05899	4.35285e-05	0.000433963	protein_coding
C6orf3	1.05905	0.00728964	0.0296942	antisense
FAM198B	1.05947	1.57796e-08	6.19109e-07	protein_coding
RP11-61L23.2	1.05985	0.0279149	0.086316	transcribed_unprocessed_pseudogene
KIF11	1.06031	0.00433919	0.0196714	protein_coding
ITK	1.06043	0.00782644	0.031368	protein_coding
RP11-266K4.14	1.06121	0.0160473	0.0555888	lincRNA
HIST1H2BK	1.06129	9.2276e-05	0.000816079	protein_coding
CCDC3	1.06148	4.64756e-06	6.81544e-05	protein_coding
SERPINB8	1.06196	0.00122501	0.00696057	protein_coding
TUBA1C	1.06207	7.6451e-05	0.000700699	protein_coding
COL6A2	1.06247	1.33671e-05	0.000162775	protein_coding
ATP1A1	1.06313	6.52304e-06	8.96193e-05	protein_coding
PDK3	1.06352	0.00144725	0.0080077	protein_coding
SERPINB9	1.06385	1.38238e-07	3.75056e-06	protein_coding
SOD3	1.06464	0.00303313	0.0146744	protein_coding
DOCK10	1.06466	8.91612e-09	3.85688e-07	protein_coding
CRIP1	1.0652	0.000151372	0.0012381	protein_coding
LAMA3	1.06531	1.33714e-06	2.4752e-05	protein_coding
FGD1	1.06554	4.37681e-06	6.50606e-05	protein_coding
EMP3	1.06576	3.31337e-05	0.000345839	protein_coding
FAM198A	1.06705	0.00930104	0.036001	protein_coding
SYTL1	1.06737	0.033377	0.0992245	protein_coding
DLK1	1.06754	0.027207	0.0846844	protein_coding
LILRB2	1.06762	0.000328546	0.0023765	protein_coding
PLXNB2	1.06783	3.86568e-11	4.59372e-09	protein_coding
DPY19L2	1.06784	0.00354431	0.0166786	protein_coding
ZSWIM6	1.06858	1.61188e-06	2.87879e-05	protein_coding
TSHZ3	1.06886	3.42497e-05	0.000355156	protein_coding
COL6A1	1.06909	4.23937e-06	6.34739e-05	protein_coding
PAQR7	1.06938	0.000328526	0.0023765	protein_coding
MTMR11	1.07033	2.46652e-05	0.00027154	protein_coding
HCK	1.07056	1.80785e-05	0.00020825	protein_coding
COL5A3	1.07096	2.66801e-10	2.12385e-08	protein_coding
PLEKHH2	1.07102	0.000555284	0.0036659	protein_coding
DCN	1.072	0.000100456	0.000874213	protein_coding
GLB1L	1.07216	0.0113286	0.0422361	protein_coding
ITGB3	1.07216	0.000438905	0.00301603	protein_coding
TMSB10	1.07241	2.67061e-10	2.12385e-08	protein_coding
DTX1	1.07327	0.0161982	0.0559991	protein_coding
GRAMD3	1.0733	1.49648e-05	0.000179066	protein_coding
GALNT16	1.07358	1.13897e-08	4.73853e-07	protein_coding
LGMN	1.07503	4.60949e-08	1.47311e-06	protein_coding
SNORA17B	1.07545	0.0127163	0.046324	snoRNA
FBXO17	1.07563	3.62846e-05	0.000373076	protein_coding
TRAM2	1.07627	1.11892e-11	1.56323e-09	protein_coding
GABRE	1.07694	0.00866757	0.0340398	protein_coding
CPM	1.07696	9.27707e-05	0.000819052	protein_coding
STX1B	1.07703	0.0280431	0.086596	protein_coding
DANT2	1.07718	0.00345431	0.0163444	lincRNA
TSKU	1.07815	0.00351145	0.0165503	protein_coding
PIP5K1B	1.07899	0.0223846	0.072661	protein_coding
FAM66C	1.07953	0.0108623	0.040866	antisense
CD37	1.08028	0.00102067	0.00602812	protein_coding
C1QC	1.08049	0.000373321	0.00264174	protein_coding
FAM84A	1.08154	0.00195579	0.0102822	protein_coding
THEMIS2	1.08208	2.19935e-06	3.71388e-05	protein_coding
RP11-231C14.7	1.0825	0.0223225	0.0725271	lincRNA
BEST1	1.08277	0.000602611	0.00392447	protein_coding
EBF1	1.08365	4.1817e-05	0.000418919	protein_coding
SATB2	1.08365	0.00678037	0.0281352	protein_coding
TMEM173	1.08431	4.01037e-10	2.98071e-08	protein_coding
SASH3	1.0848	0.000334123	0.0024072	protein_coding
RP11-356I2.4	1.08599	0.0119889	0.0442275	antisense
CLEC7A	1.08624	0.000205248	0.00159067	protein_coding
RUNX3	1.08625	0.00703652	0.0288846	protein_coding
PXDN	1.08703	1.73849e-11	2.25878e-09	protein_coding
CD86	1.08752	0.00295327	0.0143654	protein_coding
PCDHB14	1.08761	8.55547e-05	0.000766803	protein_coding
FLVCR2	1.08824	0.00214601	0.0110988	protein_coding
PERP	1.08962	0.0113052	0.0421643	protein_coding
CLCN2	1.0899	0.00540518	0.023455	protein_coding
TENM3	1.09106	2.20329e-08	8.12075e-07	protein_coding
CEP152	1.09151	0.000424369	0.00293271	protein_coding
PLAGL1	1.09204	2.87789e-10	2.26259e-08	protein_coding
PRKCD	1.09216	0.000275044	0.00205236	protein_coding
RP11-4B16.4	1.09289	0.0305612	0.0927647	antisense
SLC2A3	1.09344	0.00281594	0.013804	protein_coding
RP11-399B17.1	1.09349	0.00475204	0.0211854	TEC
SPATC1L	1.09349	0.020661	0.0682113	protein_coding
CLIC1	1.09446	9.55682e-06	0.000123215	protein_coding
FAM124B	1.09516	0.0304194	0.0924022	protein_coding
ATP1B3	1.0954	6.92679e-08	2.08783e-06	protein_coding
MBOAT2	1.09612	1.58093e-08	6.19109e-07	protein_coding
MAN1A1	1.09655	3.86969e-05	0.000393187	protein_coding
CREB3L1	1.09841	0.00141609	0.00786687	protein_coding
LRRCC1	1.09857	1.8486e-05	0.000212418	protein_coding
LRRN4CL	1.09874	4.53153e-05	0.000448962	protein_coding
GLIS2	1.09978	0.00492433	0.0217425	protein_coding
THBS3	1.10027	1.53617e-12	2.94106e-10	protein_coding
HIST1H2BG	1.10239	0.00215127	0.0111177	protein_coding
KCNQ1	1.10416	0.00208569	0.0108275	protein_coding
CAMK4	1.10506	0.00543182	0.0235311	protein_coding
HCST	1.10583	0.00759294	0.0306161	protein_coding
CDON	1.10634	8.84565e-08	2.57608e-06	protein_coding
IFT52	1.10728	9.07207e-06	0.000117903	protein_coding
IL20RA	1.10736	0.022654	0.0733322	protein_coding
APOBEC3C	1.10785	3.44872e-06	5.38183e-05	protein_coding
CLIC4	1.10848	6.65922e-12	9.87039e-10	protein_coding
SNORD13	1.10874	0.00552224	0.0238728	snoRNA
MAP1B	1.10953	3.55718e-06	5.50949e-05	protein_coding
MCUB	1.10976	0.000622217	0.00402553	protein_coding
TLR6	1.11009	2.54099e-05	0.000279024	protein_coding
CSF1R	1.11025	3.66854e-06	5.63974e-05	protein_coding
PGM2	1.11064	2.57584e-06	4.23712e-05	protein_coding
RPL3	1.1118	1.38103e-07	3.75056e-06	protein_coding
CSRNP3	1.11182	1.63259e-06	2.90509e-05	protein_coding
GCNT1	1.11241	1.94709e-05	0.00022133	protein_coding
PTGS1	1.11262	4.12927e-05	0.000414873	protein_coding
AHR	1.11323	2.40865e-09	1.30036e-07	protein_coding
ERRFI1	1.11383	7.43035e-07	1.50851e-05	protein_coding
PDE1A	1.11395	1.66375e-06	2.95544e-05	protein_coding
FOXM1	1.11396	0.0203787	0.0675325	protein_coding
ITGA9-AS1	1.11457	0.00152873	0.00837116	processed_transcript
PCDH18	1.11522	0.000221391	0.00169922	protein_coding
COL24A1	1.11597	0.00201584	0.0105363	protein_coding
TLE3	1.11658	4.98006e-09	2.3297e-07	protein_coding
KAZALD1	1.11715	1.45816e-05	0.000175292	protein_coding
EVI2B	1.11721	4.78497e-05	0.000470466	protein_coding
DOK2	1.11776	0.00135206	0.00756605	protein_coding
POU4F1	1.11834	0.00220692	0.0113401	protein_coding
CLSTN3	1.11944	2.11606e-06	3.60113e-05	protein_coding
SNORA54	1.12042	0.000117776	0.00100217	snoRNA
DNM1	1.1206	1.48816e-06	2.70869e-05	protein_coding
PGBD5	1.12077	3.39963e-06	5.32935e-05	protein_coding
FSCN1	1.12168	1.42879e-09	8.46509e-08	protein_coding
PHLDB2	1.12179	1.1518e-06	2.18293e-05	protein_coding
ITGB4	1.12182	0.00120046	0.00685839	protein_coding
AIF1L	1.12276	0.00021908	0.00168398	protein_coding
RASAL3	1.12302	0.0156397	0.0545239	protein_coding
CD109	1.12333	1.66887e-08	6.46204e-07	protein_coding
NRROS	1.1237	0.000443852	0.00304699	protein_coding
LINC00844	1.12379	0.0179675	0.0609439	lincRNA
ZNF876P	1.12474	0.00303624	0.014682	transcribed_unprocessed_pseudogene
CCDC144B	1.12542	0.000171159	0.00136696	transcribed_unprocessed_pseudogene
SLC15A2	1.12577	0.00173009	0.00929896	protein_coding
TAGLN	1.12608	6.17701e-06	8.56887e-05	protein_coding
PMS2P4	1.12618	0.0155559	0.0542776	transcribed_unprocessed_pseudogene
WAS	1.12653	0.0038623	0.0178859	protein_coding
SLC18B1	1.1278	4.01609e-05	0.00040567	protein_coding
RP11-145A3.1	1.12816	0.0239596	0.0764645	antisense
SLC4A11	1.12817	0.015749	0.054785	protein_coding
BLM	1.12918	0.0301453	0.091691	protein_coding
IGSF22	1.12932	0.00234995	0.0119239	protein_coding
FABP4	1.12956	0.00810343	0.0323153	protein_coding
SIGLEC1	1.12975	3.10719e-06	4.96119e-05	protein_coding
SESN3	1.13067	4.76954e-06	6.94506e-05	protein_coding
ZNF454	1.13143	0.00647347	0.0271395	protein_coding
KIF7	1.13202	0.000154845	0.0012621	protein_coding
PCDH19	1.13302	0.000258564	0.00194554	protein_coding
CSPG4	1.13315	5.05245e-05	0.000492736	protein_coding
TTC21A	1.13323	0.00468483	0.0209586	protein_coding
BEX2	1.13354	0.0226885	0.0733553	protein_coding
HR	1.13356	2.58601e-05	0.000283215	protein_coding
PLCB2	1.13415	2.73681e-07	6.5422e-06	protein_coding
ARPC4-TTLL3	1.13435	0.0222165	0.0722507	protein_coding
KIRREL	1.13482	6.73079e-12	9.87039e-10	protein_coding
ADGRE2	1.13486	0.0245202	0.0777496	protein_coding
RP11-834C11.4	1.13507	0.00626581	0.0263812	lincRNA
CNN2	1.13513	7.53552e-05	0.000691882	protein_coding
ADAM28	1.13532	0.00046913	0.00318938	protein_coding
JAML	1.13596	8.03021e-05	0.000728249	protein_coding
SKA3	1.13605	0.033673	0.0998935	protein_coding
CPVL	1.13694	2.15579e-06	3.66272e-05	protein_coding
ATP10A	1.13734	1.10249e-05	0.000138916	protein_coding
LEPR	1.13857	0.00260633	0.0129546	protein_coding
ARSD	1.13894	3.69373e-05	0.000377348	protein_coding
LINC01116	1.13926	0.0127649	0.0464355	lincRNA
ULK4	1.13929	1.69826e-06	2.99916e-05	protein_coding
CDC25B	1.13938	9.37947e-10	6.0796e-08	protein_coding
LYN	1.13947	5.59276e-07	1.19341e-05	protein_coding
TTC39C	1.13961	5.67241e-05	0.000543188	protein_coding
FAM106A	1.13962	0.0115344	0.0428488	protein_coding
NME1	1.13977	1.63456e-05	0.000191597	protein_coding
LAD1	1.13988	0.0129641	0.0470031	protein_coding
MS4A6A	1.1405	1.28352e-05	0.000157784	protein_coding
HUNK	1.14101	0.000342469	0.00245654	protein_coding
CCNA2	1.14152	0.0156584	0.0545526	protein_coding
CARD11	1.14157	0.0150355	0.0528814	protein_coding
FKBP14	1.14167	3.72903e-06	5.72421e-05	protein_coding
ANKRD50	1.14228	4.48117e-11	5.23487e-09	protein_coding
SNORA70	1.14441	0.000445967	0.00305947	snoRNA
DAP	1.1449	0.000199937	0.00155534	protein_coding
ALOX5	1.14533	5.50153e-05	0.000528602	protein_coding
CHN1	1.14616	1.51676e-06	2.75149e-05	protein_coding
NLRP3	1.1463	0.00222425	0.0114178	protein_coding
REPS2	1.14671	0.000188408	0.00147845	protein_coding
ALOX5AP	1.14721	0.0108569	0.0408531	protein_coding
BOC	1.14722	1.47374e-07	3.95383e-06	protein_coding
GPM6B	1.14754	4.03964e-05	0.000407054	protein_coding
RP4-614C10.2	1.14763	1.68133e-06	2.97644e-05	lincRNA
ACTN1	1.14772	1.29033e-05	0.000158151	protein_coding
CYBRD1	1.14794	3.06209e-06	4.89675e-05	protein_coding
FAM20A	1.14798	1.44332e-10	1.3323e-08	protein_coding
C11orf63	1.14866	0.00834399	0.0330515	protein_coding
KCNE3	1.14895	0.000347183	0.00248484	protein_coding
OLFML1	1.1492	1.78197e-06	3.11989e-05	protein_coding
SLC17A9	1.14958	0.0258581	0.0812814	protein_coding
MATN2	1.14963	4.25899e-06	6.36768e-05	protein_coding
C1orf54	1.14966	7.07248e-05	0.000654893	protein_coding
MICAL1	1.1507	6.19257e-05	0.000584675	protein_coding
CD3E	1.15078	0.0148453	0.0523525	protein_coding
EFS	1.15133	1.02554e-06	1.97808e-05	protein_coding
RGL1	1.15133	1.12273e-07	3.15417e-06	protein_coding
PLA2G4A	1.15134	0.00237558	0.0120215	protein_coding
TSGA10	1.15193	0.00256348	0.0127816	protein_coding
ACKR1	1.15218	0.0116463	0.0431484	protein_coding
WDFY4	1.15339	0.00102321	0.00603968	protein_coding
NINJ2	1.15404	0.0107815	0.0406732	protein_coding
RP11-282K24.3	1.15412	0.00045734	0.00311887	sense_intronic
TUSC3	1.15424	2.18499e-10	1.82911e-08	protein_coding
CGNL1	1.15429	0.00359477	0.0168632	protein_coding
TEX9	1.15486	0.00662876	0.0276392	protein_coding
ACKR4	1.1549	0.00326234	0.0155822	protein_coding
P2RX4	1.1554	9.42684e-06	0.000121977	protein_coding
AC011899.9	1.15542	0.0205702	0.0679766	antisense
BRCA2	1.15612	7.05257e-05	0.000653889	protein_coding
RAI14	1.15619	1.83542e-07	4.73796e-06	protein_coding
RP11-347P5.1	1.15622	0.00731958	0.029781	antisense
LAMB3	1.15636	0.000726077	0.00457717	protein_coding
GALNT7	1.15669	1.77244e-07	4.59833e-06	protein_coding
NHSL2	1.1572	7.13749e-11	7.60731e-09	protein_coding
GNA15	1.15723	0.00442919	0.0200311	protein_coding
STK39	1.1581	3.32651e-10	2.5858e-08	protein_coding
GLIPR2	1.15852	5.31007e-07	1.14252e-05	protein_coding
TNFRSF11A	1.15901	0.00673153	0.0279775	protein_coding
GLT8D2	1.15916	2.11088e-05	0.000237468	protein_coding
TICRR	1.15919	0.0139887	0.0499768	protein_coding
PLAC9	1.15947	0.000316265	0.00230912	protein_coding
GLI1	1.15949	0.0101211	0.0386113	protein_coding
RPS3AP38	1.15954	0.0323436	0.0968809	processed_pseudogene
ITGA4	1.15963	2.7639e-05	0.000297807	protein_coding
ZNF610	1.15987	0.00860093	0.0338359	protein_coding
TSPAN9	1.15988	3.72886e-10	2.84508e-08	protein_coding
TGFB3	1.16039	3.83454e-08	1.26656e-06	protein_coding
PTPN7	1.16059	0.00739815	0.0300356	protein_coding
TACR3	1.16178	0.0135316	0.0486681	protein_coding
TMEFF2	1.16221	0.00284885	0.0139521	protein_coding
ADGRL3	1.16271	1.61368e-05	0.000189472	protein_coding
TSPAN12	1.1639	5.18565e-06	7.43577e-05	protein_coding
CASC15	1.16434	9.9458e-07	1.93461e-05	lincRNA
MDK	1.16462	8.67245e-05	0.000774936	protein_coding
VAV3	1.16515	1.01439e-05	0.000129552	protein_coding
SLFN13	1.16557	0.00107795	0.0063052	protein_coding
CTD-2303H24.2	1.16593	0.000750189	0.00468896	processed_transcript
MSX1	1.1667	0.0311626	0.0942583	protein_coding
FRMD6-AS1	1.16678	0.0150873	0.0530274	antisense
TMEM107	1.16745	0.0013795	0.00768633	protein_coding
RP11-295K3.1	1.16772	0.0130813	0.047345	protein_coding
GLI3	1.16876	4.29222e-06	6.40796e-05	protein_coding
SNORA68	1.16943	5.13652e-05	0.000498628	snoRNA
IL34	1.17014	4.44919e-06	6.59469e-05	protein_coding
GALNT8	1.17112	0.0212481	0.0697377	protein_coding
AIF1	1.17113	0.000645492	0.00415531	protein_coding
C11orf45	1.17145	0.0255724	0.080567	protein_coding
RP11-2E11.6	1.17165	0.0275686	0.0855783	antisense
FRMD6	1.17173	4.8154e-07	1.04919e-05	protein_coding
PPP1R35	1.17255	0.00164618	0.00891747	protein_coding
METTL21B	1.17291	1.45179e-05	0.000174832	protein_coding
NEFH	1.17369	0.0217864	0.0711429	protein_coding
IKZF3	1.17453	0.00138788	0.0077247	protein_coding
LPAR1	1.17567	0.00023269	0.00177474	protein_coding
ADORA2B	1.17625	0.00933776	0.0361229	protein_coding
AKR1E2	1.17738	0.0101888	0.0388339	protein_coding
SLC7A7	1.17808	0.000155981	0.00126678	protein_coding
TRPM6	1.17868	0.0152498	0.0534622	protein_coding
DENND1C	1.17946	0.0116587	0.0431724	protein_coding
RMDN2	1.18073	1.42623e-06	2.62095e-05	protein_coding
GMFG	1.18159	0.000830771	0.00509728	protein_coding
CD163	1.18248	4.58395e-07	1.00405e-05	protein_coding
KCNMB1	1.18288	0.00351966	0.0165663	protein_coding
IKBKE	1.18315	0.0090202	0.0350716	protein_coding
MYO1D	1.18389	7.51569e-07	1.52355e-05	protein_coding
TRPM2	1.18392	0.000701045	0.00444239	protein_coding
BACE2	1.1845	1.05465e-12	2.17316e-10	protein_coding
MYLK	1.18498	3.02614e-08	1.05695e-06	protein_coding
SLCO1C1	1.18525	0.0132526	0.0478727	protein_coding
FBN1	1.18534	1.28841e-08	5.23389e-07	protein_coding
TXNDC5	1.18647	6.70199e-12	9.87039e-10	protein_coding
RPP25	1.18681	0.0114076	0.0424769	protein_coding
C5	1.18757	0.000308668	0.00226083	protein_coding
RARRES2	1.1878	5.49337e-05	0.000528063	protein_coding
ARSI	1.18803	0.0153758	0.0537943	protein_coding
GGTA1P	1.18855	1.56625e-05	0.000185059	transcribed_unitary_pseudogene
MFAP5	1.18895	0.00043755	0.00300772	protein_coding
DAPP1	1.191	0.00253747	0.0126819	protein_coding
LVRN	1.19159	0.00451111	0.0203172	protein_coding
MR1	1.19221	2.56031e-08	9.239e-07	protein_coding
HEYL	1.19246	1.1765e-08	4.88485e-07	protein_coding
FAM102B	1.19272	2.62471e-07	6.35492e-06	protein_coding
GJA1	1.19365	9.00434e-06	0.000117096	protein_coding
HIST1H2BL	1.19371	0.0172656	0.0590377	protein_coding
RENBP	1.19433	0.0042836	0.0194664	protein_coding
TMEM200B	1.19445	0.00585117	0.0250072	protein_coding
YES1P1	1.19526	0.0159704	0.0554154	processed_pseudogene
HDC	1.19533	0.00503886	0.0221536	protein_coding
LPAR5	1.19594	0.0200115	0.0665879	protein_coding
CCDC30	1.19627	0.000687086	0.00437808	protein_coding
STMN1	1.1965	5.34366e-11	6.05259e-09	protein_coding
CYBB	1.19679	1.5661e-05	0.000185059	protein_coding
MEDAG	1.19705	9.56217e-05	0.000840466	protein_coding
VWA5A	1.19901	1.10594e-07	3.11973e-06	protein_coding
SNORA27	1.19953	0.0335768	0.0996939	snoRNA
ELOVL5	1.19959	2.88197e-05	0.000308869	protein_coding
ADGRL1	1.19978	4.18161e-05	0.000418919	protein_coding
HSPA6	1.20074	0.0320451	0.0962098	protein_coding
EGLN3	1.20077	2.55825e-06	4.21155e-05	protein_coding
FRMD4B	1.20106	2.93037e-08	1.03398e-06	protein_coding
SNORA73B	1.20161	3.57993e-05	0.00036882	snoRNA
P2RY13	1.20217	0.00399773	0.0183896	protein_coding
CCDC191	1.20231	0.000875401	0.00532373	protein_coding
B3GNT8	1.2026	0.02126	0.0697547	protein_coding
CMTM6	1.20302	1.95859e-11	2.49986e-09	protein_coding
NABP1	1.2033	1.11654e-08	4.65459e-07	protein_coding
CLMP	1.2045	8.68605e-05	0.000775477	protein_coding
NRXN2	1.20492	0.000141145	0.00117066	protein_coding
JAK3	1.20516	4.5469e-05	0.000450054	protein_coding
COL6A3	1.20539	7.57061e-09	3.30946e-07	protein_coding
SLC16A14	1.20613	0.002069	0.0107516	protein_coding
CERS6	1.20624	5.443e-09	2.51778e-07	protein_coding
IL7R	1.20663	0.00597652	0.0253907	protein_coding
CYTH4	1.20808	4.85461e-06	7.02465e-05	protein_coding
HIST1H2AH	1.20898	0.0282646	0.087189	protein_coding
PTGFRN	1.20912	4.5152e-08	1.44521e-06	protein_coding
CDHR3	1.20977	0.00741383	0.0300875	protein_coding
GPNMB	1.21088	2.04871e-05	0.000231735	protein_coding
CH17-472G23.2	1.21194	0.0210393	0.069162	transcribed_unprocessed_pseudogene
C14orf37	1.21266	1.76065e-06	3.08778e-05	protein_coding
ADCY3	1.21293	2.1136e-08	7.84612e-07	protein_coding
SAT1	1.21313	2.47393e-07	6.01806e-06	protein_coding
CMTM3	1.21331	5.89327e-07	1.24469e-05	protein_coding
TBXAS1	1.21618	0.000453767	0.00310064	protein_coding
CTD-3088G3.8	1.21658	0.00373513	0.0174101	protein_coding
ALS2CR11	1.21794	5.4313e-05	0.000523557	protein_coding
PMAIP1	1.21856	0.0227485	0.0735298	protein_coding
RP11-4L24.4	1.21875	0.0252545	0.0796988	TEC
RP1-257C22.2	1.21914	0.00972806	0.0373982	TEC
TMEM154	1.21926	0.00131785	0.00739866	protein_coding
KYNU	1.21963	0.00270817	0.0133548	protein_coding
SCD5	1.22001	4.5914e-05	0.000454241	protein_coding
POLQ	1.22003	0.0117913	0.0436051	protein_coding
GPAM	1.22018	0.00500648	0.0220441	protein_coding
EFEMP1	1.22025	0.000154649	0.00126141	protein_coding
EVI2A	1.22033	0.000319263	0.00232362	protein_coding
CENPE	1.22118	0.00155235	0.00847734	protein_coding
PLEKHG4	1.22125	0.00065445	0.00419859	protein_coding
VMP1	1.22138	5.58664e-08	1.72668e-06	protein_coding
MRGPRF	1.22148	0.000227267	0.00173915	protein_coding
ID4	1.2217	0.00127583	0.00719986	protein_coding
DUBR	1.22181	1.03129e-07	2.93316e-06	lincRNA
FAM218A	1.22492	0.00608122	0.0257508	protein_coding
RP11-309L24.4	1.22592	0.0304988	0.0926025	protein_coding
DZIP1L	1.22595	5.87751e-06	8.21699e-05	protein_coding
DOCK2	1.22687	4.55812e-06	6.71284e-05	protein_coding
MMP17	1.22705	0.0315127	0.0950113	protein_coding
FERMT3	1.22756	9.90616e-06	0.000126908	protein_coding
S100A16	1.22773	1.14221e-11	1.58506e-09	protein_coding
EMILIN2	1.22896	9.67543e-08	2.78997e-06	protein_coding
VDR	1.22901	0.00125216	0.00708561	protein_coding
HIST1H2AE	1.22993	0.000616963	0.00399904	protein_coding
CD53	1.23004	2.61279e-05	0.000285392	protein_coding
IL1RAP	1.23072	0.000316863	0.00231104	protein_coding
MYEF2	1.23115	7.21315e-06	9.77367e-05	protein_coding
FAM109B	1.23169	3.30671e-06	5.21533e-05	protein_coding
CDC6	1.23194	0.022674	0.0733322	protein_coding
MPEG1	1.23296	3.51475e-06	5.46014e-05	protein_coding
LRP8	1.23297	0.00118787	0.00680941	protein_coding
LYVE1	1.2338	0.000763848	0.00476012	protein_coding
LHFPL2	1.2341	2.74263e-08	9.76065e-07	protein_coding
SEMA7A	1.23547	0.00448785	0.0202345	protein_coding
ARL4A	1.23567	4.50805e-07	9.90572e-06	protein_coding
FBLN7	1.2359	0.000151321	0.0012381	protein_coding
PLXNB1	1.23631	3.10945e-07	7.24848e-06	protein_coding
CHD3	1.23804	3.99373e-14	1.52923e-11	protein_coding
HTRA1	1.23814	3.05957e-05	0.000324147	protein_coding
S100A11	1.23842	1.44702e-06	2.65403e-05	protein_coding
VCAM1	1.23894	3.09733e-05	0.000327375	protein_coding
CDCP1	1.23985	0.0107428	0.0405343	protein_coding
P3H4	1.23987	2.77733e-07	6.60838e-06	protein_coding
GPR132	1.24124	0.00420801	0.0191692	protein_coding
AK4	1.24265	2.27445e-06	3.82038e-05	protein_coding
CD48	1.24318	0.00175263	0.00939811	protein_coding
PRICKLE1	1.24356	4.88315e-09	2.29997e-07	protein_coding
IFI30	1.24513	0.00114442	0.00660847	protein_coding
NR5A2	1.24583	0.000149996	0.00123074	protein_coding
AC132217.4	1.24744	0.000109835	0.000945488	3prime_overlapping_ncRNA
CDK5R1	1.24769	4.1762e-05	0.000418774	protein_coding
SELPLG	1.24811	6.34079e-05	0.000596762	protein_coding
PLEKHA5	1.24869	2.04951e-08	7.67712e-07	protein_coding
RAB27B	1.24908	0.0194253	0.0650142	protein_coding
DUSP5	1.24947	0.0259074	0.0813991	protein_coding
LOXL2	1.25049	2.13764e-07	5.3706e-06	protein_coding
PCDHB7	1.25144	0.0332006	0.0988539	protein_coding
CTD-2020K17.1	1.2516	0.00109221	0.00636616	antisense
LILRB5	1.25197	3.57989e-07	8.15468e-06	protein_coding
LAT2	1.25316	4.71543e-05	0.000464732	protein_coding
CDO1	1.25351	0.00055289	0.00365127	protein_coding
CH17-437K3.1	1.25388	0.000482668	0.00326575	lincRNA
CNTN4	1.25393	0.00956768	0.0368743	protein_coding
TPBG	1.25491	1.52464e-06	2.7605e-05	protein_coding
TCAF2	1.25573	0.00112207	0.00650254	protein_coding
OLFML3	1.25619	3.01693e-05	0.000320231	protein_coding
PHEX	1.2566	0.000497038	0.0033422	protein_coding
GPSM3	1.25665	0.000393441	0.00276519	protein_coding
CILP	1.25677	4.83763e-06	7.01456e-05	protein_coding
CCDC71L	1.25782	1.93865e-06	3.35162e-05	protein_coding
SRC	1.25811	2.95369e-05	0.000314974	protein_coding
SEC24D	1.25826	1.30279e-07	3.56792e-06	protein_coding
RP11-526D8.11	1.25833	0.00958154	0.0369209	unprocessed_pseudogene
RAB3IL1	1.25892	6.86255e-09	3.03807e-07	protein_coding
SERPINH1	1.25969	1.27246e-08	5.19974e-07	protein_coding
PPARG	1.26016	0.00266911	0.0132031	protein_coding
PDIA5	1.26046	1.34045e-07	3.65654e-06	protein_coding
SNORA73A	1.26262	6.22546e-06	8.61029e-05	snoRNA
NLGN4X	1.26352	0.00261343	0.0129817	protein_coding
C11orf21	1.26513	0.0256817	0.0808744	protein_coding
FREM1	1.26635	2.52189e-08	9.13224e-07	protein_coding
FBLN1	1.2664	0.00218368	0.0112458	protein_coding
MID1	1.26644	4.70755e-05	0.000464177	protein_coding
DPYSL5	1.26677	0.0017858	0.00954132	protein_coding
PTPRD	1.267	5.83356e-07	1.2346e-05	protein_coding
PCDH7	1.26728	1.13147e-06	2.15825e-05	protein_coding
TMEM136	1.2681	6.70386e-07	1.38477e-05	protein_coding
DIO3	1.26816	0.000972399	0.00579599	protein_coding
TMC8	1.26838	0.000297245	0.00219192	protein_coding
SDK2	1.26884	0.000178185	0.00141054	protein_coding
RP11-722G7.1	1.26951	0.0274302	0.0852124	protein_coding
LY86	1.2713	0.0286498	0.0881535	protein_coding
ADAMTS12	1.27148	1.46305e-08	5.79095e-07	protein_coding
AJUBA	1.27158	0.00226293	0.0115618	protein_coding
RP11-355F16.1	1.27163	0.0225337	0.07311	antisense
RP11-175K6.2	1.27163	0.00679157	0.0281591	TEC
DACT1	1.27198	8.72396e-06	0.000114093	protein_coding
HPGD	1.2721	0.000427527	0.00295059	protein_coding
DNAH5	1.27262	0.0103199	0.0392758	protein_coding
SAMD11	1.27313	0.0319394	0.09595	protein_coding
RP11-315D16.2	1.27384	0.000777198	0.00482296	protein_coding
KIAA1549L	1.27407	0.00019082	0.00149228	protein_coding
MRC1	1.27449	4.5102e-05	0.000447707	protein_coding
C5orf34	1.27483	0.0197352	0.0658703	protein_coding
HIST1H3H	1.2761	0.00162657	0.00882977	protein_coding
PLEK	1.27621	4.77667e-06	6.94944e-05	protein_coding
AFF3	1.27726	1.89178e-05	0.000216351	protein_coding
CD276	1.27769	1.82252e-07	4.71053e-06	protein_coding
COL9A2	1.27977	0.0143517	0.0510142	protein_coding
TBX18	1.2827	2.69578e-05	0.000292755	protein_coding
RAD51B	1.28294	1.21311e-06	2.28447e-05	protein_coding
WDFY4	1.2831	7.48137e-05	0.000688707	protein_coding
ACER3	1.2834	1.43586e-09	8.48021e-08	protein_coding
LINC01550	1.28359	0.0038215	0.0177367	lincRNA
LILRA6	1.28446	0.00177447	0.0094955	protein_coding
IL17RD	1.28508	6.24657e-05	0.000589236	protein_coding
GRK3	1.28512	1.608e-08	6.26151e-07	protein_coding
EMP1	1.28566	2.67062e-07	6.42846e-06	protein_coding
C1QA	1.28577	1.4017e-06	2.58777e-05	protein_coding
C1QB	1.28611	0.000106635	0.000920283	protein_coding
HPGDS	1.28728	0.0016281	0.00883577	protein_coding
TMEM14A	1.28785	0.00596866	0.0253677	protein_coding
SAMD12	1.28847	0.0170842	0.0585239	protein_coding
NCKAP1L	1.28861	1.04186e-08	4.38747e-07	protein_coding
PAQR8	1.28871	2.95117e-06	4.74137e-05	protein_coding
ZNF826P	1.28887	0.0107261	0.0404787	transcribed_unprocessed_pseudogene
FYB	1.28945	1.4642e-06	2.67449e-05	protein_coding
C3orf14	1.29017	0.0193638	0.0648501	protein_coding
ORAI2	1.29095	1.00366e-10	9.92952e-09	protein_coding
NPNT	1.29189	1.21031e-06	2.28127e-05	protein_coding
TRIM59	1.29264	0.0037802	0.0175845	protein_coding
SYNE3	1.29273	9.43408e-08	2.72823e-06	protein_coding
RAB31	1.29301	3.89565e-08	1.27655e-06	protein_coding
ZNF257	1.29323	0.0300193	0.0914347	protein_coding
TBC1D32	1.29417	2.6872e-07	6.46084e-06	protein_coding
FAIM2	1.29464	0.000466257	0.0031734	protein_coding
CHRDL1	1.29471	0.00394218	0.0181826	protein_coding
NRP2	1.29536	5.48195e-09	2.53014e-07	protein_coding
SORCS2	1.29537	1.0791e-05	0.000136385	protein_coding
COL6A6	1.29541	5.0728e-05	0.000494066	protein_coding
SNORA7B	1.2955	0.00349789	0.0165015	snoRNA
PVALB	1.29572	0.0268808	0.0838585	protein_coding
OLFM2	1.29579	0.00803473	0.0320784	protein_coding
ERV3-1	1.29665	4.71565e-08	1.50471e-06	protein_coding
GAL3ST4	1.29712	0.000112343	0.000963463	protein_coding
VIM	1.29722	1.81297e-08	6.92918e-07	protein_coding
IL10RA	1.29813	6.12715e-12	9.44997e-10	protein_coding
ROR2	1.2982	0.00281547	0.013804	protein_coding
PIK3R5	1.29848	5.67288e-07	1.20553e-05	protein_coding
JUNB	1.29876	0.00959026	0.0369424	protein_coding
IGSF10	1.29914	0.000616399	0.00399789	protein_coding
CCDC170	1.30064	0.00154722	0.00845676	protein_coding
TLR2	1.30082	0.00024397	0.00184715	protein_coding
HMGB3	1.30157	1.77103e-07	4.59833e-06	protein_coding
PIK3AP1	1.30187	2.41319e-07	5.89806e-06	protein_coding
FAM171B	1.30447	1.7861e-06	3.12227e-05	protein_coding
FBXO27	1.30534	0.0284596	0.0876595	protein_coding
CDC20	1.30725	0.0228551	0.0738111	protein_coding
B3GNT7	1.30739	0.00261505	0.0129823	protein_coding
TMEM176B	1.30769	0.00139831	0.00777646	protein_coding
THEMIS	1.30812	0.0124896	0.0456993	protein_coding
RPGRIP1L	1.3084	6.69123e-06	9.15649e-05	protein_coding
CNN3	1.30948	5.35918e-15	3.18303e-12	protein_coding
CYP26B1	1.30982	0.00229176	0.0116745	protein_coding
SLC9C1	1.31042	0.00606138	0.0256931	protein_coding
F13A1	1.3105	2.72034e-05	0.00029434	protein_coding
SLA	1.31067	4.81937e-06	7.00205e-05	protein_coding
ARHGAP15	1.31128	3.40586e-07	7.79016e-06	protein_coding
IQGAP2	1.3119	1.02262e-05	0.000130282	protein_coding
ABCG2	1.31204	0.00240077	0.0121104	protein_coding
DAB2	1.31227	4.50216e-09	2.17503e-07	protein_coding
C14orf132	1.31239	2.10121e-08	7.81415e-07	protein_coding
PLAUR	1.31283	0.000587835	0.00384641	protein_coding
CMKLR1	1.31418	2.48385e-07	6.02801e-06	protein_coding
STAB1	1.31446	6.77498e-07	1.39528e-05	protein_coding
MS4A2	1.31552	0.0114963	0.0427229	protein_coding
PYGL	1.31615	0.000156915	0.00127186	protein_coding
ST20-AS1	1.31712	0.0110895	0.0414719	antisense
IGF2	1.3174	0.000147175	0.00121	protein_coding
SNAI2	1.31765	2.19323e-08	8.09812e-07	protein_coding
ZNF117	1.31866	3.58982e-08	1.20806e-06	protein_coding
BASP1	1.31875	8.44513e-05	0.000758557	protein_coding
KIFC1	1.31875	0.0147255	0.0520181	protein_coding
CD5	1.31877	0.0122071	0.0448961	protein_coding
SNORA52	1.31924	0.00227074	0.0115931	snoRNA
BMPER	1.31984	7.03802e-05	0.000653165	protein_coding
SUCNR1	1.3205	0.00796173	0.03183	protein_coding
HK3	1.32083	0.00586874	0.0250615	protein_coding
PRR11	1.32086	0.0041501	0.0189597	protein_coding
TNFAIP8	1.3229	4.19601e-05	0.000419946	protein_coding
SELP	1.32327	0.012241	0.0449888	protein_coding
C5AR2	1.32354	0.00534587	0.0232513	protein_coding
TPST1	1.32493	2.19389e-06	3.70916e-05	protein_coding
ANTXR1	1.32606	5.67837e-09	2.58616e-07	protein_coding
MOXD1	1.32634	0.0104278	0.0395551	protein_coding
AC007750.5	1.32664	0.0226175	0.0732668	antisense
LIPG	1.32706	0.00692085	0.0285542	protein_coding
DMXL2	1.3275	3.3281e-12	5.64058e-10	protein_coding
LACC1	1.32802	9.09212e-07	1.79045e-05	protein_coding
KCNC3	1.32829	0.027692	0.0858195	protein_coding
MUSK	1.33057	7.11845e-07	1.45731e-05	protein_coding
TTYH3	1.33111	5.36397e-07	1.15292e-05	protein_coding
LBHD1	1.33268	0.000173081	0.00137858	protein_coding
ARPC1B	1.33292	4.77487e-15	2.99182e-12	protein_coding
OLFML2A	1.33644	3.81761e-10	2.90209e-08	protein_coding
CFH	1.33652	4.3959e-08	1.40921e-06	protein_coding
CYP1B1	1.33723	0.000186022	0.0014639	protein_coding
LAMA4	1.33744	6.81443e-10	4.63409e-08	protein_coding
ANKRD1	1.33806	0.0106448	0.0402381	protein_coding
AQP3	1.33969	0.0151725	0.0532639	protein_coding
CNTN1	1.34108	0.00030318	0.00222615	protein_coding
HAS2	1.34125	0.0027146	0.013377	protein_coding
TMEM98	1.34135	2.69755e-06	4.40579e-05	protein_coding
HHAT	1.34177	0.00052926	0.00353244	protein_coding
HYMAI	1.34205	1.23636e-06	2.3156e-05	non_coding
MRC2	1.34255	7.21184e-07	1.47206e-05	protein_coding
CCR5	1.34257	0.000573437	0.00376411	protein_coding
CD248	1.34402	5.89492e-05	0.000560668	protein_coding
S1PR2	1.34478	2.25219e-07	5.59719e-06	protein_coding
P2RX7	1.34627	2.64032e-07	6.38198e-06	protein_coding
CA13	1.34668	0.00564961	0.0243065	protein_coding
SCARF2	1.34712	0.00115063	0.00663455	protein_coding
METTL7B	1.34925	0.00639559	0.0268784	protein_coding
PCDHB9	1.35142	0.00343518	0.0162687	protein_coding
HSD11B2	1.35178	0.000213216	0.00164318	protein_coding
DSC2	1.35218	2.15649e-05	0.000241942	protein_coding
S100A6	1.35427	9.65091e-11	9.59384e-09	protein_coding
RAB7B	1.35482	2.69965e-08	9.67429e-07	protein_coding
ARHGAP9	1.35638	7.70139e-06	0.000102736	protein_coding
HIST1H2AG	1.3567	0.00261366	0.0129817	protein_coding
CD44	1.3569	1.55385e-12	2.94762e-10	protein_coding
C3	1.35826	0.00059485	0.00388494	protein_coding
LILRB4	1.35843	0.00121998	0.00694152	protein_coding
CIT	1.35938	5.69828e-06	7.99888e-05	protein_coding
DIRC3	1.36006	0.000411527	0.0028673	protein_coding
HYDIN2	1.36069	0.00339179	0.0161075	transcribed_unprocessed_pseudogene
RNASE6	1.36271	0.000292715	0.00216701	protein_coding
PDLIM4	1.36288	0.000540677	0.0035929	protein_coding
ADD3-AS1	1.36319	0.0219763	0.0716122	processed_transcript
CD14	1.3633	2.05681e-05	0.000232397	protein_coding
DSEL	1.3637	1.54065e-10	1.4058e-08	protein_coding
GAS2L3	1.36494	1.1039e-05	0.000139009	protein_coding
MAMDC2-AS1	1.36503	1.90914e-05	0.000217854	antisense
CTD-3014M21.1	1.36594	0.015362	0.0537644	TEC
PARVA	1.36624	3.4503e-10	2.65212e-08	protein_coding
SLC2A10	1.36648	3.21394e-08	1.10872e-06	protein_coding
ARHGAP4	1.36807	1.25176e-08	5.15591e-07	protein_coding
RP11-848P1.2	1.36967	0.000234485	0.00178576	sense_intronic
CENPU	1.3697	0.00863329	0.0339309	protein_coding
MARVELD1	1.36993	1.83853e-09	1.03867e-07	protein_coding
SLC6A9	1.371	0.0135831	0.048828	protein_coding
NCF2	1.37172	5.05676e-05	0.000492736	protein_coding
TYROBP	1.3725	6.30288e-05	0.000593734	protein_coding
SYK	1.37287	2.3737e-05	0.000263169	protein_coding
RBP7	1.37291	0.000361823	0.0025727	protein_coding
RAB32	1.3731	4.04041e-06	6.08031e-05	protein_coding
EEF1A1	1.37312	7.82669e-11	8.05137e-09	protein_coding
RP11-71N10.1	1.37333	0.000139947	0.00116119	lincRNA
C14orf180	1.37341	0.0241719	0.0769163	protein_coding
BEND6	1.37345	0.000931675	0.00559682	protein_coding
DSG2	1.37346	0.0250583	0.0792128	protein_coding
TNFAIP6	1.37387	0.00955623	0.0368371	protein_coding
C11orf80	1.37397	0.0135828	0.048828	protein_coding
ARRDC3-AS1	1.37573	0.0108062	0.0407439	lincRNA
CHEK2	1.37624	0.00213851	0.0110656	protein_coding
PCDHB18P	1.37631	0.000931418	0.00559682	transcribed_unprocessed_pseudogene
HOXD3	1.37741	0.00671546	0.0279219	protein_coding
PHLDA1	1.37955	1.29265e-10	1.23171e-08	protein_coding
P3H3	1.37972	1.04327e-05	0.000132342	protein_coding
RCOR2	1.37974	0.00343515	0.0162687	protein_coding
UHRF1	1.38038	0.000656043	0.0042049	protein_coding
CCDC102B	1.38046	5.59009e-06	7.8852e-05	protein_coding
MERTK	1.38289	1.10801e-06	2.11937e-05	protein_coding
FANCD2	1.3836	0.00125534	0.0070978	protein_coding
CTSS	1.38369	7.06103e-06	9.61164e-05	protein_coding
RP11-400K9.4	1.38442	0.00133823	0.00749677	lincRNA
FPR3	1.38451	6.27859e-06	8.67217e-05	protein_coding
PTK7	1.38536	7.274e-07	1.48328e-05	protein_coding
P2RY12	1.39242	0.00178107	0.00952182	protein_coding
ACTA2-AS1	1.39328	0.0214481	0.0702574	antisense
TNFRSF12A	1.3948	0.000419921	0.00291366	protein_coding
RCN3	1.3951	2.2634e-08	8.29794e-07	protein_coding
TUBA1A	1.39562	2.04313e-09	1.13564e-07	protein_coding
RP11-14N7.2	1.3959	0.00210095	0.0109012	lincRNA
VIPR1	1.3967	0.000897903	0.00543023	protein_coding
CELSR1	1.39742	2.81295e-05	0.000302283	protein_coding
SERPINE1	1.39772	0.000682083	0.00434755	protein_coding
RP11-793H13.10	1.39877	0.019018	0.0639091	protein_coding
MIR34A	1.39927	0.00181387	0.00966934	lincRNA
CD84	1.40085	6.39363e-09	2.88649e-07	protein_coding
WHRN	1.40087	0.0234301	0.0752202	protein_coding
FKBP10	1.40173	1.92572e-11	2.47318e-09	protein_coding
ANXA1	1.40214	1.90275e-08	7.24552e-07	protein_coding
HILPDA	1.4023	0.00106704	0.00624487	protein_coding
NEK8	1.40377	0.0205019	0.0678353	protein_coding
C3AR1	1.40491	7.73164e-05	0.00070769	protein_coding
XRCC4	1.40499	1.21952e-05	0.000151176	protein_coding
FANCI	1.4055	4.72275e-06	6.89054e-05	protein_coding
SARDH	1.40591	9.82375e-05	0.000857541	protein_coding
APCDD1L-AS1	1.40781	0.0252244	0.0796405	processed_transcript
FZD10	1.40781	2.45815e-05	0.000270933	protein_coding
RMRP	1.40834	2.39025e-06	3.98253e-05	lincRNA
TNFAIP8L3	1.40849	0.00448544	0.020228	protein_coding
ADIRF	1.4102	2.30669e-05	0.000257094	protein_coding
RTL1	1.41202	7.77027e-08	2.29601e-06	protein_coding
FAT1	1.41327	2.8756e-13	7.16372e-11	protein_coding
RASSF2	1.41454	2.72763e-10	2.16089e-08	protein_coding
ADAMTS7	1.41525	3.32773e-06	5.23649e-05	protein_coding
HAGLR	1.4162	0.00327868	0.0156458	antisense
RPS6KA6	1.41671	5.08671e-09	2.36887e-07	protein_coding
IL1RL1	1.41882	0.00255774	0.012756	protein_coding
RFPL1S	1.41891	0.0317166	0.0954228	antisense
HIST1H2AM	1.41907	0.0316111	0.0951832	protein_coding
ECM2	1.41924	1.9645e-13	5.34474e-11	protein_coding
ADAP2	1.42031	3.10161e-08	1.07424e-06	protein_coding
DOCK11	1.42054	1.29169e-09	7.74154e-08	protein_coding
GAPT	1.42061	0.0207036	0.0683302	protein_coding
LIMS3	1.42083	0.00880982	0.0344284	protein_coding
MAP1A	1.42086	1.50556e-11	1.99554e-09	protein_coding
MS4A4A	1.4218	1.20253e-06	2.26868e-05	protein_coding
CPA3	1.42308	0.0082835	0.0328622	protein_coding
SCN3A	1.42396	0.0010803	0.00631713	protein_coding
MNDA	1.42491	0.000121757	0.00103264	protein_coding
HRH1	1.42643	2.42075e-09	1.30349e-07	protein_coding
CD83	1.42657	2.89692e-05	0.000309879	protein_coding
COL12A1	1.42799	7.03465e-07	1.44301e-05	protein_coding
ABCD2	1.42893	0.0100224	0.0382843	protein_coding
USP51	1.42906	8.11554e-05	0.00073502	protein_coding
LAIR1	1.4326	7.78885e-06	0.000103762	protein_coding
CERCAM	1.43303	1.35466e-11	1.83074e-09	protein_coding
OLFML2B	1.43325	1.96235e-10	1.70486e-08	protein_coding
PTCH2	1.43354	0.000710548	0.00449572	protein_coding
APOE	1.43594	8.64516e-07	1.72046e-05	protein_coding
RGMB-AS1	1.43611	0.00584512	0.0249865	antisense
BTBD11	1.43699	0.00541538	0.0234697	protein_coding
IRF5	1.43705	4.48187e-06	6.63204e-05	protein_coding
FGF14	1.43708	0.00029511	0.00218162	protein_coding
SNHG23	1.43818	1.10067e-10	1.06348e-08	lincRNA
CAPN6	1.43826	0.00279085	0.0137005	protein_coding
RP5-1063M23.3	1.43826	0.000953843	0.00570677	transcribed_unprocessed_pseudogene
DTHD1	1.43865	0.0231847	0.0746131	protein_coding
MS4A7	1.4393	8.9918e-07	1.77408e-05	protein_coding
MMP16	1.43984	3.17529e-05	0.000334262	protein_coding
EPS8L2	1.44075	8.1675e-05	0.000738432	protein_coding
FANCA	1.44113	0.0018074	0.00964178	protein_coding
SHD	1.44184	0.000275888	0.00205791	protein_coding
PLCE1-AS1	1.44296	0.0219584	0.0715848	antisense
PLPPR5	1.44304	0.00842878	0.0332726	protein_coding
C9orf153	1.44331	0.0269879	0.0841419	protein_coding
CYP1B1-AS1	1.44421	0.00390014	0.0180208	antisense
C5AR1	1.4451	0.000234996	0.00178708	protein_coding
KCNIP2	1.44528	0.0147583	0.0521012	protein_coding
OAF	1.44636	2.74698e-07	6.55882e-06	protein_coding
CCL2	1.44644	5.87624e-05	0.000559664	protein_coding
EEF1A1P5	1.44665	0.000649203	0.0041714	processed_pseudogene
SPIRE2	1.44713	0.0328053	0.0979798	protein_coding
KCNA3	1.44773	0.0144579	0.0513037	protein_coding
FAM105A	1.449	5.72573e-07	1.21551e-05	protein_coding
LINC00954	1.44941	0.0064638	0.0271099	lincRNA
C1QTNF6	1.45007	4.76613e-11	5.53647e-09	protein_coding
TIMP1	1.45037	2.4531e-06	4.06758e-05	protein_coding
TMEM198	1.45095	0.0249908	0.0790598	protein_coding
PTPRO	1.45195	0.0112672	0.0420527	protein_coding
MMP14	1.45246	1.17908e-09	7.21295e-08	protein_coding
SLC41A2	1.45271	1.66761e-07	4.40495e-06	protein_coding
RP11-495P10.1	1.45438	0.00319737	0.0153535	lincRNA
ITGA10	1.45561	0.00657611	0.0274719	protein_coding
NCAM1	1.4557	2.65583e-06	4.3445e-05	protein_coding
SHTN1	1.4559	1.78343e-12	3.26335e-10	protein_coding
ZNF726	1.45724	0.0234493	0.0752655	protein_coding
CPA4	1.45791	0.0290604	0.0891385	protein_coding
FCER1G	1.46025	7.38116e-07	1.50217e-05	protein_coding
CSF2RA	1.46083	1.22404e-05	0.000151644	protein_coding
HIST1H4J	1.46149	9.8883e-06	0.000126758	protein_coding
GALNT3	1.46209	0.0242174	0.0770255	protein_coding
SSC5D	1.46248	1.13757e-06	2.16788e-05	protein_coding
GEM	1.46257	1.54664e-06	2.79544e-05	protein_coding
CMAHP	1.46257	1.18832e-09	7.2347e-08	unitary_pseudogene
FRRS1	1.46297	3.0515e-06	4.88358e-05	protein_coding
ZWINT	1.46334	0.00513384	0.0225042	protein_coding
VASN	1.46357	1.87968e-05	0.000215223	protein_coding
STXBP2	1.46388	0.00081985	0.00504075	protein_coding
OGN	1.46403	1.51613e-05	0.000180895	protein_coding
SNX7	1.46453	2.71676e-06	4.42657e-05	protein_coding
TMED3	1.46525	3.06972e-07	7.17288e-06	protein_coding
C1QTNF7	1.46715	0.00018145	0.00143309	protein_coding
B3GALNT1	1.46758	7.15562e-07	1.46202e-05	protein_coding
FCHO1	1.46779	0.0225639	0.0731696	protein_coding
RP11-426C22.5	1.47084	0.0146198	0.0517715	lincRNA
SMIM10	1.47116	0.000272223	0.00203498	protein_coding
RP11-35G9.5	1.47239	0.0310416	0.0939197	antisense
IGFBP4	1.47304	6.9783e-09	3.07655e-07	protein_coding
TOX	1.47349	0.00912713	0.0354075	protein_coding
MILR1	1.47533	0.000195138	0.00152202	protein_coding
TFEC	1.47579	1.94313e-05	0.000221002	protein_coding
CEBPA	1.47754	0.000309434	0.00226484	protein_coding
RP1-34B20.21	1.47762	2.89051e-05	0.000309512	protein_coding
NRK	1.47847	5.69512e-08	1.7528e-06	protein_coding
CCDC15	1.47931	0.000318935	0.00232205	protein_coding
EXOC3L4	1.47987	0.0109877	0.0411878	protein_coding
ITGB8	1.48078	6.95071e-05	0.000646222	protein_coding
POU2F2	1.48167	0.000454494	0.00310458	protein_coding
NRIP3	1.483	0.0267338	0.0835386	protein_coding
CBX8	1.48357	0.000539329	0.00358691	protein_coding
SPARC	1.48478	2.23401e-16	2.00837e-13	protein_coding
GPC3	1.48501	0.0108261	0.0408114	protein_coding
LAPTM5	1.48509	1.03085e-07	2.93316e-06	protein_coding
DGAT2	1.48522	0.0300213	0.0914347	protein_coding
THBS2	1.48609	2.44506e-06	4.06076e-05	protein_coding
CTD-2014D20.1	1.48782	0.0330937	0.0986417	TEC
CFI	1.48785	4.7224e-14	1.74366e-11	protein_coding
LY96	1.48855	0.000110706	0.000951796	protein_coding
CHODL	1.48926	0.010846	0.0408233	protein_coding
GPR137B	1.4896	2.47907e-06	4.10077e-05	protein_coding
NAV3	1.48991	1.33465e-11	1.81557e-09	protein_coding
CADM3-AS1	1.49139	0.000871228	0.00530147	antisense
SH3PXD2B	1.49161	2.04053e-08	7.65737e-07	protein_coding
TSHZ2	1.49163	1.16147e-09	7.14891e-08	protein_coding
CDK1	1.49232	0.00208328	0.0108204	protein_coding
KIF18A	1.4927	0.0121703	0.0448087	protein_coding
CLIP3	1.49303	1.67447e-06	2.96938e-05	protein_coding
RP3-405J10.3	1.49311	1.23944e-07	3.42619e-06	sense_intronic
SAMD5	1.4932	0.000206227	0.00159766	protein_coding
SBSPON	1.49349	0.00104047	0.00611709	protein_coding
SERPINF2	1.49548	0.030436	0.092439	protein_coding
FSTL1	1.4957	8.37389e-10	5.56743e-08	protein_coding
RP11-268J15.5	1.49599	0.0153522	0.0537391	antisense
SLIT3	1.49637	1.02997e-05	0.000131137	protein_coding
AC092535.3	1.49642	0.00894972	0.0348697	antisense
ATP8A2	1.49664	0.00450701	0.0203031	protein_coding
ARNTL2	1.49799	0.000875796	0.00532456	protein_coding
FN1	1.49874	1.1066e-08	4.63181e-07	protein_coding
ABI3BP	1.49888	5.55957e-11	6.2138e-09	protein_coding
CTHRC1	1.50088	5.81095e-05	0.000554211	protein_coding
LYZ	1.50165	4.73298e-05	0.00046624	protein_coding
SNCAIP	1.50174	0.000176717	0.0014016	protein_coding
CD209	1.505	6.66313e-06	9.13013e-05	protein_coding
MC1R	1.50563	0.000147687	0.00121343	protein_coding
BCAT1	1.50655	2.1959e-07	5.49693e-06	protein_coding
SPINT2	1.50673	0.000915098	0.00551004	protein_coding
CACNA1D	1.50857	0.00612385	0.0258837	protein_coding
PCDHB6	1.50868	0.02176	0.0710679	protein_coding
AC010886.2	1.51052	0.00199781	0.0104659	processed_pseudogene
CENPF	1.51092	1.55836e-05	0.000184549	protein_coding
BTK	1.51117	7.79994e-05	0.00071268	protein_coding
ABCC3	1.51257	0.00224022	0.0114684	protein_coding
LZTS1	1.51258	6.99445e-06	9.53986e-05	protein_coding
CDKN3	1.51352	0.00982892	0.0377335	protein_coding
FANCB	1.51696	0.012709	0.0463219	protein_coding
CBS	1.51712	0.0149709	0.0526988	protein_coding
PLCH1	1.51813	0.0308395	0.0934587	protein_coding
CD180	1.5184	0.00163333	0.00886179	protein_coding
TMEM236	1.51842	0.00698835	0.028733	protein_coding
MYCL	1.51874	6.10465e-05	0.000577692	protein_coding
TMEM119	1.51896	8.57098e-06	0.000112451	protein_coding
KNL1	1.51917	0.00724308	0.0295687	protein_coding
CTSK	1.51921	1.78075e-05	0.000206162	protein_coding
LMX1B	1.51944	0.0232224	0.074723	protein_coding
TEX41	1.51998	0.0219786	0.0716122	lincRNA
RUNX1	1.52021	2.74043e-05	0.000295586	protein_coding
NHS	1.52075	1.22262e-06	2.2982e-05	protein_coding
FOLR2	1.52435	1.05746e-05	0.00013397	protein_coding
AKR7A3	1.52567	0.013598	0.0488645	protein_coding
RP11-20I23.10	1.52586	0.0114672	0.0426669	TEC
DNAH7	1.52819	0.016004	0.0554903	protein_coding
AC098614.2	1.5301	0.0133647	0.0482105	transcribed_processed_pseudogene
NR2F1-AS1	1.53135	0.0158369	0.0550167	antisense
HTR7P1	1.53169	0.000792706	0.00490742	transcribed_processed_pseudogene
CABP4	1.53291	0.000798801	0.00493333	protein_coding
RP1-142L7.9	1.53298	0.00279428	0.0137075	lincRNA
MIR503HG	1.53319	0.00243565	0.0122475	lincRNA
GNRHR	1.53385	0.0122016	0.044892	protein_coding
RP1-161N10.1	1.53395	0.0123332	0.0452875	processed_pseudogene
CYP7B1	1.53451	5.83512e-08	1.7848e-06	protein_coding
VASH2	1.5351	1.415e-07	3.82456e-06	protein_coding
PLXNB3	1.53624	0.00366416	0.0171412	protein_coding
HIST1H3C	1.53659	0.00566981	0.0243782	protein_coding
LRRC6	1.53724	0.0219888	0.0716341	protein_coding
RP4-639F20.1	1.53753	0.0138039	0.0494581	antisense
HIST1H1B	1.53965	0.00329486	0.0157069	protein_coding
SYTL2	1.54037	7.49512e-11	7.86683e-09	protein_coding
FJX1	1.54039	0.0246936	0.0782272	protein_coding
CCL14	1.54055	8.8804e-05	0.000790784	protein_coding
KCNJ5	1.54125	1.59407e-05	0.000187596	protein_coding
RUBCNL	1.54229	0.000585168	0.00383139	protein_coding
CDH1	1.54275	0.027418	0.0851873	protein_coding
DNM1P46	1.544	0.0249031	0.0788066	transcribed_unprocessed_pseudogene
SOCS3	1.5441	0.000588702	0.00385087	protein_coding
PTGDR	1.54452	0.00016779	0.00134369	protein_coding
FMN1	1.54602	1.36867e-08	5.46333e-07	protein_coding
GABRB3	1.54672	0.0102116	0.0389136	protein_coding
CSMD2	1.54762	0.000877885	0.00533245	protein_coding
MYL5	1.54884	6.48643e-07	1.34658e-05	protein_coding
TLR7	1.54951	6.01978e-05	0.000570721	protein_coding
FUT2	1.55002	0.027688	0.0858195	protein_coding
VCAN	1.55044	6.34362e-08	1.92327e-06	protein_coding
SLC13A3	1.55082	0.000493047	0.00332292	protein_coding
CMTM7	1.55119	2.37401e-06	3.95867e-05	protein_coding
DNM3OS	1.55418	1.2228e-09	7.41462e-08	antisense
CCND2	1.55455	3.75739e-09	1.86758e-07	protein_coding
SCN5A	1.5547	0.000556104	0.00367014	protein_coding
CYS1	1.55552	0.000129624	0.00108909	protein_coding
TIAM1	1.55586	1.54055e-10	1.4058e-08	protein_coding
PTGS2	1.55667	0.0184864	0.0624173	protein_coding
KIF15	1.55675	0.0062159	0.0262138	protein_coding
NLGN1	1.55736	0.02428	0.0771654	protein_coding
NES	1.5584	3.92017e-12	6.3326e-10	protein_coding
DACT3	1.56	0.000914037	0.00550602	protein_coding
TNFSF14	1.56041	0.00817546	0.0325585	protein_coding
COL8A2	1.56082	1.15247e-05	0.000144422	protein_coding
OLFM4	1.56418	0.0330567	0.0985456	protein_coding
KIAA1755	1.56477	3.76518e-05	0.000383889	protein_coding
PI16	1.56727	0.000621574	0.00402263	protein_coding
ASPM	1.56768	0.000145092	0.0011962	protein_coding
SLC37A2	1.57316	3.96504e-06	5.98869e-05	protein_coding
PTPRF	1.57318	0.00016419	0.00132202	protein_coding
PPIAP22	1.57345	0.0116119	0.0430441	processed_pseudogene
C9orf84	1.57464	8.9568e-06	0.000116625	protein_coding
ERBB3	1.57654	0.00136695	0.00763283	protein_coding
FAM185BP	1.57686	0.03248	0.0971909	unprocessed_pseudogene
PLVAP	1.57692	5.2929e-08	1.6507e-06	protein_coding
RP11-336K24.12	1.57785	0.0031862	0.0153069	antisense
AGMO	1.5785	0.00670027	0.0278924	protein_coding
MYOF	1.57878	4.02778e-10	2.98071e-08	protein_coding
GPSM1	1.58064	9.5772e-07	1.87172e-05	protein_coding
B3GNT9	1.58068	1.28616e-07	3.53172e-06	protein_coding
CTC-463A16.1	1.58106	0.0181036	0.0613297	TEC
MSR1	1.58302	4.156e-09	2.03634e-07	protein_coding
HAVCR2	1.58344	5.00255e-08	1.57439e-06	protein_coding
EPHA3	1.58347	3.24599e-07	7.48243e-06	protein_coding
ETNK2	1.58491	0.01035	0.0393562	protein_coding
CD4	1.587	1.00835e-07	2.87978e-06	protein_coding
SNORA61	1.58835	0.00129313	0.00728559	snoRNA
SIGLEC6	1.59166	0.0290365	0.0890915	protein_coding
C6	1.59316	0.007412	0.030086	protein_coding
HAPLN3	1.59354	0.00026835	0.00201112	protein_coding
CD68	1.59404	4.32034e-08	1.3893e-06	protein_coding
CLU	1.59482	4.01355e-07	8.96201e-06	protein_coding
CASS4	1.59723	0.000558501	0.00368244	protein_coding
CMA1	1.59901	0.00790452	0.0316196	protein_coding
RNU12	1.59916	0.0202449	0.0672241	lincRNA
PSRC1	1.59946	0.0159815	0.0554351	protein_coding
HELLS	1.60082	8.68975e-05	0.000775477	protein_coding
FBLIM1	1.60258	2.71884e-06	4.42657e-05	protein_coding
DKK3	1.60403	3.95847e-11	4.6771e-09	protein_coding
SPATA17	1.60458	0.0285432	0.087891	protein_coding
NDC80	1.60519	0.00572227	0.0245782	protein_coding
FAM111B	1.60652	0.00702631	0.0288661	protein_coding
SH2D4A	1.60692	0.000436112	0.00299883	protein_coding
AHNAK2	1.60743	4.66646e-07	1.01889e-05	protein_coding
CCL21	1.60782	0.00202122	0.0105617	protein_coding
MAP1LC3C	1.6083	0.000414055	0.00288115	protein_coding
NRXN1	1.60854	0.032354	0.0968979	protein_coding
NID2	1.61041	5.28676e-12	8.2814e-10	protein_coding
NCF4	1.61202	5.75299e-07	1.22005e-05	protein_coding
CYR61	1.61419	0.00130886	0.00735616	protein_coding
RP11-44D5.1	1.61465	0.00528671	0.0230619	transcribed_unprocessed_pseudogene
DTL	1.61567	0.00144878	0.00801304	protein_coding
CCNI2	1.61684	0.0271111	0.0844368	protein_coding
ZC3H12D	1.61706	0.00836611	0.0331125	protein_coding
IRF8	1.62053	3.74401e-08	1.24461e-06	protein_coding
DIO2	1.6206	1.83853e-07	4.74007e-06	protein_coding
FNDC1	1.62116	0.000128796	0.00108433	protein_coding
TNFSF13B	1.62144	5.0764e-06	7.29429e-05	protein_coding
LILRA1	1.62187	0.0177974	0.0605257	protein_coding
FAM83H	1.62237	0.00592017	0.0252187	protein_coding
SRPX	1.62258	1.59269e-06	2.85372e-05	protein_coding
CXCR4	1.62298	2.27486e-08	8.31046e-07	protein_coding
ATP8B4	1.62307	5.53307e-07	1.18189e-05	protein_coding
CASC2	1.62494	0.0235625	0.0755117	antisense
FASN	1.62705	0.0022399	0.0114684	protein_coding
PCOLCE	1.63014	1.12488e-07	3.15591e-06	protein_coding
SLC38A5	1.63171	0.0165731	0.057066	protein_coding
SLC4A3	1.63213	0.000234999	0.00178708	protein_coding
DEPDC1	1.63271	0.0083674	0.0331125	protein_coding
TMEM45A	1.63309	1.48605e-06	2.70723e-05	protein_coding
STEAP2	1.63333	2.42974e-08	8.81399e-07	protein_coding
RP11-91J19.2	1.63707	0.0114518	0.0426187	TEC
ENPP3	1.63793	0.0148544	0.0523689	protein_coding
RGS22	1.63993	0.0203839	0.0675325	protein_coding
RP11-182J1.12	1.64046	0.00738315	0.0299865	processed_transcript
CENPK	1.6405	0.0137567	0.0493148	protein_coding
MKI67	1.641	0.00118104	0.00678153	protein_coding
ADAMTS16	1.64226	0.00541312	0.0234648	protein_coding
GPX8	1.64258	5.87597e-10	4.10464e-08	protein_coding
PHGDH	1.64396	0.000360418	0.00256359	protein_coding
ITIH3	1.64493	0.00203187	0.0106049	protein_coding
P2RX1	1.64532	0.00238024	0.0120365	protein_coding
BEGAIN	1.64558	0.0225392	0.0731163	protein_coding
S100A4	1.64795	9.79126e-10	6.28739e-08	protein_coding
PARVG	1.6481	7.32433e-07	1.49207e-05	protein_coding
MGP	1.65215	0.000142946	0.00118201	protein_coding
BNC1	1.65218	0.00932847	0.0360937	protein_coding
TCEAL7	1.65384	2.30216e-07	5.70082e-06	protein_coding
PCSK1	1.6539	0.017495	0.0596348	protein_coding
CHST11	1.65574	5.06234e-09	2.36284e-07	protein_coding
CSDC2	1.65668	0.000575522	0.0037754	protein_coding
RP11-138I17.1	1.66427	0.0193559	0.0648342	lincRNA
TLR8	1.66529	0.000231275	0.00176489	protein_coding
PPM1E	1.66577	0.00135325	0.00757067	protein_coding
GPR176	1.66789	2.77609e-07	6.60838e-06	protein_coding
RANBP3L	1.66922	0.00700221	0.0287785	protein_coding
PURG	1.66988	0.000621282	0.004022	protein_coding
HIST2H3C	1.67039	0.00402885	0.0184918	protein_coding
SUSD5	1.67263	2.80265e-06	4.53446e-05	protein_coding
DOK1	1.67278	2.41729e-07	5.9011e-06	protein_coding
AOC3	1.67335	1.50513e-05	0.000179893	protein_coding
RAB42	1.67466	0.00014609	0.00120299	protein_coding
LINCMD1	1.67682	0.000839917	0.00514577	lincRNA
ARL4D	1.67754	4.33893e-06	6.46369e-05	protein_coding
RP11-420L9.5	1.68013	0.00182101	0.00969222	antisense
AEBP1	1.68029	1.1251e-06	2.14808e-05	protein_coding
CHL1	1.68195	0.0182651	0.0618113	protein_coding
RAB43	1.68495	0.0204365	0.0676755	protein_coding
EMB	1.68857	4.17756e-09	2.04207e-07	protein_coding
BOK	1.68958	8.60279e-07	1.71865e-05	protein_coding
DLGAP1-AS2	1.68985	0.000374449	0.00264796	antisense
FPR1	1.6939	0.0207892	0.0685361	protein_coding
OTOF	1.69448	1.23848e-05	0.000152975	protein_coding
TMEM176A	1.69466	2.08334e-06	3.56676e-05	protein_coding
MYCN	1.69472	0.00152192	0.0083383	protein_coding
ELOVL6	1.69527	7.36669e-06	9.93615e-05	protein_coding
GTSE1	1.69832	0.00919895	0.0356593	protein_coding
SLC38A11	1.69895	0.00249586	0.0125138	protein_coding
NAP1L3	1.69981	0.000184863	0.00145782	protein_coding
AOAH	1.70201	1.59653e-06	2.85814e-05	protein_coding
PTGES	1.70813	0.000155587	0.00126436	protein_coding
CFB	1.70815	5.94696e-10	4.12636e-08	protein_coding
BCL11A	1.70918	0.0211324	0.069402	protein_coding
CD163L1	1.70944	9.23608e-09	3.96212e-07	protein_coding
MARCO	1.71676	0.0134056	0.0483235	protein_coding
C6orf132	1.7175	0.0031448	0.0151432	protein_coding
LAX1	1.71757	0.00523069	0.0228686	protein_coding
CACNB4	1.71898	1.54334e-10	1.4058e-08	protein_coding
CACNA1A	1.72129	0.00408118	0.018682	protein_coding
CD101	1.72283	0.0139473	0.0499029	protein_coding
EPHB2	1.72336	1.07379e-07	3.03317e-06	protein_coding
RARA-AS1	1.72446	0.00048546	0.00328142	antisense
AC005754.8	1.72536	0.0202656	0.0672573	lincRNA
SFRP1	1.72944	0.000283082	0.00210778	protein_coding
IGF2-AS	1.73018	0.00301621	0.0146099	antisense
CH507-9B2.1	1.73041	0.0107008	0.0404127	protein_coding
ALDH1A3	1.73335	7.38221e-09	3.23394e-07	protein_coding
DNAH14	1.73447	1.68684e-05	0.000197147	protein_coding
LINC00710	1.73449	3.62554e-05	0.000372986	processed_transcript
ACP5	1.73826	7.98742e-05	0.00072596	protein_coding
COL16A1	1.74004	3.32087e-15	2.33086e-12	protein_coding
RP11-161M6.2	1.74046	1.89591e-05	0.000216585	lincRNA
PTTG1	1.74272	0.00400529	0.0184192	protein_coding
KIF4A	1.74361	0.0139076	0.0497781	protein_coding
SNORD33	1.74498	0.02977	0.0909507	snoRNA
MMRN1	1.74663	0.0035949	0.0168632	protein_coding
SERPINE2	1.7471	1.3572e-08	5.428e-07	protein_coding
HIST1H2BH	1.74779	0.0133964	0.0482995	protein_coding
DHRS9	1.74991	0.00197295	0.0103592	protein_coding
GXYLT2	1.75012	1.14015e-10	1.0965e-08	protein_coding
SNORA3A	1.75105	0.0129385	0.0469367	snoRNA
PYCR1	1.75278	5.50316e-06	7.77778e-05	protein_coding
PIPOX	1.75556	0.0110043	0.0412276	protein_coding
SHANK1	1.75573	0.000341302	0.00244953	protein_coding
FAM153A	1.75903	0.0187621	0.0631832	protein_coding
ZNF280B	1.76014	0.000669719	0.00428724	protein_coding
OXER1	1.762	0.00022204	0.00170357	protein_coding
CLSPN	1.7639	0.0256539	0.0807991	protein_coding
ADAMTS14	1.76523	5.91658e-07	1.24834e-05	protein_coding
SNORA18	1.76613	0.0255243	0.0804277	snoRNA
CCBE1	1.76718	0.00074901	0.00468318	protein_coding
LGI2	1.77186	1.8953e-05	0.000216585	protein_coding
TUBB6	1.77893	1.01482e-09	6.4964e-08	protein_coding
KIF2C	1.7816	0.0127358	0.046354	protein_coding
BHLHE22	1.78314	0.000830734	0.00509728	protein_coding
COL5A1	1.78795	1.42e-12	2.75682e-10	protein_coding
RPL39L	1.79254	0.00820955	0.0326522	protein_coding
PVT1	1.79405	0.00212316	0.0109971	lincRNA
TSPAN11	1.79464	0.000189665	0.00148493	protein_coding
PTPRT	1.79658	0.00168217	0.00908154	protein_coding
PPFIA2	1.79891	0.00299993	0.0145507	protein_coding
CCDC169	1.80031	5.13632e-05	0.000498628	protein_coding
CTB-139P11.2	1.80072	0.00918634	0.0356171	TEC
GPR173	1.80295	7.82758e-07	1.57749e-05	protein_coding
RP4-647C14.2	1.80296	0.0266003	0.0831591	antisense
CDH11	1.80891	2.68214e-09	1.41838e-07	protein_coding
SOX8	1.80892	2.16696e-07	5.43106e-06	protein_coding
AC009961.3	1.81162	0.00147806	0.00814957	lincRNA
SAMSN1	1.81184	0.00460225	0.0206736	protein_coding
AC108142.1	1.81398	0.00474817	0.0211727	antisense
UTS2R	1.81501	0.00144899	0.00801304	protein_coding
IL7	1.81531	5.1694e-05	0.000500645	protein_coding
GRIN2D	1.81544	0.00294532	0.014343	protein_coding
CRISPLD1	1.81598	5.53913e-09	2.54517e-07	protein_coding
CHI3L2	1.81903	0.0208125	0.06858	protein_coding
BUB1	1.82074	0.000932148	0.00559803	protein_coding
CKS2	1.82214	0.000738443	0.00463674	protein_coding
SHROOM3	1.82215	0.000848066	0.00518647	protein_coding
CPXM2	1.82403	0.00225476	0.0115275	protein_coding
CDK15	1.82421	3.23689e-05	0.000339742	protein_coding
CYP4F12	1.82571	0.00203341	0.0106094	protein_coding
PTN	1.82632	0.000240543	0.00182321	protein_coding
RP11-522B15.3	1.82696	0.00185435	0.00984398	lincRNA
CTSG	1.82775	0.000229851	0.00175568	protein_coding
SNORA71D	1.82963	0.0195408	0.0653582	snoRNA
MMP19	1.82991	2.71807e-08	9.70667e-07	protein_coding
CD300E	1.83013	0.00626554	0.0263812	protein_coding
ANPEP	1.83136	9.21641e-10	5.9927e-08	protein_coding
FAM153B	1.83523	0.00193966	0.0102026	protein_coding
CD200R1	1.83542	6.14392e-07	1.28497e-05	protein_coding
TMEM200A	1.83848	6.08699e-06	8.46407e-05	protein_coding
TRAF4	1.84256	3.44178e-06	5.37506e-05	protein_coding
KIF23	1.84378	0.00135874	0.00759317	protein_coding
MED12L	1.84453	7.29753e-08	2.16798e-06	protein_coding
HIST1H2BI	1.84604	0.00716419	0.0292871	protein_coding
TMEM169	1.84685	0.00659459	0.0275245	protein_coding
NR2F1	1.84693	0.0143135	0.0509221	protein_coding
EGR2	1.84798	0.00190109	0.0100303	protein_coding
CHRNG	1.8489	3.85414e-09	1.90651e-07	protein_coding
TRAM1L1	1.84969	0.00257538	0.0128254	protein_coding
CCL4	1.85249	0.00669042	0.027857	protein_coding
BANK1	1.85512	0.0276183	0.0856938	protein_coding
PRLR	1.85602	7.12959e-05	0.000659591	protein_coding
SPATA12	1.86169	0.00640917	0.0269245	protein_coding
NCF1B	1.86216	0.0230749	0.0743409	transcribed_unprocessed_pseudogene
NT5E	1.86492	5.49816e-09	2.53197e-07	protein_coding
NLGN3	1.86901	0.00148375	0.00817247	protein_coding
SERTAD4	1.86912	3.79791e-08	1.25848e-06	protein_coding
TWIST2	1.87116	0.00202184	0.0105623	protein_coding
SNORA80B	1.87182	0.0299788	0.0913694	snoRNA
RP1-142L7.5	1.87296	0.006027	0.0255684	antisense
COL5A2	1.87362	1.90009e-17	3.95846e-14	protein_coding
TWIST1	1.87704	0.0014458	0.00800185	protein_coding
FOS	1.87826	0.0156177	0.0544565	protein_coding
LRRC1	1.88048	7.7309e-05	0.00070769	protein_coding
APBA2	1.88167	0.00345552	0.0163463	protein_coding
RP11-527N22.1	1.88226	0.0103943	0.0394571	processed_transcript
HP	1.88256	0.0100065	0.0382308	protein_coding
ASF1B	1.88801	0.0109112	0.0409978	protein_coding
MRAP2	1.89045	0.000761248	0.00474535	protein_coding
PCA3	1.89111	0.000180089	0.00142398	antisense
MAGED4B	1.89201	0.00204837	0.010671	protein_coding
CCNB2P1	1.89269	0.0241011	0.0767892	processed_pseudogene
RP11-274B21.9	1.8979	0.0137299	0.0492357	lincRNA
PTGER3	1.89802	4.6925e-05	0.000462914	protein_coding
GRIN2A	1.90055	0.0232709	0.0748441	protein_coding
WNT10B	1.90062	0.0316349	0.0952408	protein_coding
CCSER1	1.90158	6.27214e-06	8.66905e-05	protein_coding
GPAA1P2	1.90274	0.0307222	0.0931578	transcribed_processed_pseudogene
HJURP	1.90416	0.0236467	0.0757464	protein_coding
SYT1	1.90417	0.010703	0.0404139	protein_coding
RP11-426C22.4	1.90761	0.00204671	0.010668	lincRNA
RGS13	1.90832	0.0175198	0.0596994	protein_coding
TPSAB1	1.91056	4.44296e-06	6.59018e-05	protein_coding
CPXM1	1.9119	7.20063e-08	2.14284e-06	protein_coding
S100A3	1.91332	0.0310389	0.0939197	protein_coding
PCED1B-AS1	1.91527	0.000428571	0.00295582	processed_transcript
P3H2	1.91706	3.2337e-07	7.47075e-06	protein_coding
EVPL	1.92189	0.00288777	0.0141059	protein_coding
CAPG	1.92339	2.30771e-10	1.90135e-08	protein_coding
TMEM132C	1.92431	0.000100112	0.000871587	protein_coding
SOX11	1.92538	2.34364e-07	5.77585e-06	protein_coding
C1orf105	1.92815	0.00324159	0.0155154	protein_coding
RNU6ATAC	1.92901	0.0038404	0.0178085	snRNA
XG	1.92903	1.61188e-05	0.000189369	protein_coding
XPNPEP2	1.93005	1.41493e-06	2.60521e-05	protein_coding
RBM47	1.93084	1.78748e-09	1.01817e-07	protein_coding
DLGAP5	1.93669	0.0059844	0.0254187	protein_coding
RP11-539I5.1	1.9392	0.00143718	0.00796265	processed_transcript
TRIM36	1.93993	0.00130208	0.00732998	protein_coding
CP	1.94021	0.000537059	0.00357526	protein_coding
SNORA35	1.94194	0.00182315	0.00970082	snoRNA
KIF18B	1.94282	0.0198372	0.0661465	protein_coding
RGS2	1.94407	1.04559e-13	3.22681e-11	protein_coding
C4A	1.94592	0.00471844	0.0210811	protein_coding
SIGLEC10	1.94636	0.0252622	0.0797111	protein_coding
NRCAM	1.94677	3.87436e-08	1.27418e-06	protein_coding
SLC24A2	1.94732	3.4034e-08	1.16126e-06	protein_coding
RP11-1070N10.3	1.9481	0.0151726	0.0532639	lincRNA
ADAMTS4	1.94831	1.94976e-05	0.000221512	protein_coding
SIGLEC17P	1.94838	0.0327807	0.0979205	transcribed_unprocessed_pseudogene
TNFSF15	1.94965	0.0134103	0.0483235	protein_coding
SNHG18	1.95076	0.000127738	0.00107674	lincRNA
PPP1R1B	1.9519	0.0281722	0.0869556	protein_coding
MEST	1.95362	4.4958e-12	7.20618e-10	protein_coding
NPTXR	1.95444	1.5973e-05	0.000187869	protein_coding
PKHD1	1.95638	8.74778e-05	0.000779982	protein_coding
SNORD118	1.95747	0.0100029	0.0382238	snoRNA
RIMS1	1.95777	0.00351765	0.0165663	protein_coding
CTC-360G5.9	1.95841	0.00166419	0.00899621	lincRNA
DNAH10	1.95863	0.0140874	0.0502476	protein_coding
AP000662.4	1.96324	0.020332	0.0674293	sense_overlapping
CHRNA1	1.96514	7.38555e-12	1.07543e-09	protein_coding
ADD2	1.96586	3.62704e-07	8.23231e-06	protein_coding
GPR153	1.96652	1.0029e-07	2.87217e-06	protein_coding
BCAS1	1.96689	1.67729e-06	2.97184e-05	protein_coding
VSTM2L	1.9689	0.000681973	0.00434755	protein_coding
APOC1	1.96921	3.12486e-06	4.98555e-05	protein_coding
CNTNAP4	1.976	0.000650866	0.00417949	protein_coding
HIST1H3G	1.97646	0.00172997	0.00929896	protein_coding
PRR5	1.97776	2.85209e-07	6.74744e-06	protein_coding
EGR1	1.98082	0.00080038	0.00493866	protein_coding
CDKN1A	1.98123	6.62651e-05	0.000620826	protein_coding
MCTP2	1.98535	1.01838e-07	2.90441e-06	protein_coding
ADGRG5	1.98616	0.0190698	0.0640134	protein_coding
RP13-379O24.2	1.99532	4.45467e-06	6.59808e-05	lincRNA
KLHL4	1.99745	0.00106277	0.00622874	protein_coding
RAB40A	1.99936	0.00238304	0.0120475	protein_coding
OCLN	1.99951	1.62374e-06	2.89275e-05	protein_coding
SNORA74	2.00114	0.0288531	0.0886252	snoRNA
PRRG4	2.00394	0.0188007	0.063283	protein_coding
CTD-2015H6.3	2.00566	0.000725798	0.0045768	antisense
CDC42EP5	2.00606	1.55222e-05	0.000184137	protein_coding
FAM43B	2.00736	0.00419108	0.0191173	protein_coding
SCARA3	2.00785	2.90124e-12	5.03205e-10	protein_coding
PLPPR4	2.00958	2.01324e-08	7.58246e-07	protein_coding
RP11-796E2.4	2.01043	0.0011848	0.00679747	antisense
CTD-2653D5.1	2.01323	0.0281818	0.0869724	antisense
SHQ1P1	2.01334	0.0155497	0.0542744	processed_pseudogene
GCSAML	2.01342	0.0150757	0.0530018	protein_coding
P4HA3	2.01442	0.0154892	0.0541076	protein_coding
FMOD	2.01508	8.94596e-08	2.60163e-06	protein_coding
HIST1H2BB	2.01809	0.0191549	0.0642339	protein_coding
RP11-93H24.3	2.01992	0.0154834	0.0540979	lincRNA
NCS1	2.02535	8.31278e-11	8.42566e-09	protein_coding
ESCO2	2.02736	0.0173713	0.059301	protein_coding
HIST1H3B	2.02913	0.000934952	0.00560998	protein_coding
PCBP3	2.02983	0.00444751	0.0200876	protein_coding
C2	2.03278	1.39875e-10	1.32064e-08	protein_coding
AURKB	2.03907	0.0128974	0.0468106	protein_coding
HPSE	2.04525	3.78461e-05	0.00038568	protein_coding
LRRC17	2.0465	4.90672e-09	2.30583e-07	protein_coding
MBOAT1	2.04781	1.1566e-07	3.2274e-06	protein_coding
SRGAP2D	2.0539	0.0237164	0.0759109	unprocessed_pseudogene
TMEM37	2.05675	1.84917e-05	0.000212418	protein_coding
FAM180B	2.05753	6.08798e-05	0.000576643	protein_coding
CCL13	2.05778	0.0308104	0.0933842	protein_coding
WDR88	2.05876	0.0300864	0.0915925	protein_coding
FNDC4	2.06581	3.50468e-07	7.99847e-06	protein_coding
HIST2H3A	2.06681	0.000545529	0.00361767	protein_coding
MAPK15	2.06688	0.0125924	0.0459699	protein_coding
ELAVL2	2.06968	1.86194e-06	3.24614e-05	protein_coding
FAM151B	2.0704	0.000878835	0.00533519	protein_coding
HIST1H3I	2.07113	0.00552471	0.0238754	protein_coding
RBM26-AS1	2.07525	0.000541629	0.00359758	antisense
CHI3L1	2.08135	0.00378733	0.0176137	protein_coding
RP11-366L5.1	2.08599	0.0278514	0.0861817	antisense
S100B	2.08629	0.0179432	0.0609001	protein_coding
EGFEM1P	2.08885	0.0298826	0.0911912	transcribed_unitary_pseudogene
SDS	2.08994	0.00115986	0.00668032	protein_coding
CRIP3	2.0924	0.0300162	0.0914347	protein_coding
C17orf107	2.09269	0.00173483	0.00931957	protein_coding
DCLK1	2.09312	1.05213e-09	6.65288e-08	protein_coding
ZNF730	2.09338	0.006578	0.0274719	protein_coding
MYBL2	2.0961	0.0151721	0.0532639	protein_coding
BCYRN1	2.09638	2.36447e-08	8.59229e-07	scRNA
CTGF	2.09672	1.99213e-06	3.43547e-05	protein_coding
OR2A9P	2.09728	3.24325e-06	5.14172e-05	transcribed_unprocessed_pseudogene
COL14A1	2.09743	6.66005e-07	1.3771e-05	protein_coding
TNNT2	2.1001	0.00124914	0.00707062	protein_coding
STC2	2.10181	2.70319e-05	0.000292941	protein_coding
CCL18	2.10643	0.000812332	0.00500196	protein_coding
NUDT11	2.10996	0.0180835	0.061287	protein_coding
SNX29P1	2.11175	0.0253575	0.0799783	unprocessed_pseudogene
LIF	2.11192	0.00287867	0.0140748	protein_coding
KLB	2.112	0.00118392	0.00679433	protein_coding
PGM5-AS1	2.11434	0.0277029	0.0858404	antisense
LUM	2.11439	2.64205e-07	6.38198e-06	protein_coding
ADRA2A	2.1153	3.09921e-05	0.000327375	protein_coding
MFAP2	2.1157	9.7852e-08	2.81012e-06	protein_coding
RAB39A	2.11757	0.00885593	0.0345759	protein_coding
MAGEL2	2.11947	0.000145242	0.00119696	protein_coding
F2RL2	2.11986	0.00500909	0.0220509	protein_coding
ST8SIA2	2.12	1.05839e-10	1.03718e-08	protein_coding
SFRP4	2.12086	7.54635e-05	0.00069257	protein_coding
CTB-109A12.1	2.12376	0.012927	0.0469098	sense_overlapping
BGN	2.12957	3.84982e-11	4.59372e-09	protein_coding
RND2	2.13091	0.00123612	0.00701406	protein_coding
B3GALT5	2.13399	0.00202855	0.010592	protein_coding
C3orf52	2.13431	0.000405081	0.00283351	protein_coding
TMPRSS11D	2.14392	0.0139504	0.0499053	protein_coding
RYR2	2.14668	5.66092e-06	7.95723e-05	protein_coding
RP11-837J7.4	2.14929	0.0333879	0.0992325	antisense
PLP1	2.15115	2.90665e-08	1.02737e-06	protein_coding
EFNA5	2.15196	1.85291e-05	0.00021273	protein_coding
EGOT	2.15341	0.0148812	0.052436	lincRNA
RP11-326A19.5	2.15343	0.00655251	0.0273986	processed_pseudogene
PKHD1L1	2.15409	9.58572e-05	0.000841273	protein_coding
THBS1	2.15523	2.43948e-05	0.000269306	protein_coding
CNTN3	2.15882	0.00137629	0.00767254	protein_coding
GPC6	2.16029	3.92387e-13	9.01328e-11	protein_coding
PIEZO2	2.16123	7.04965e-06	9.60349e-05	protein_coding
TTC24	2.16151	0.000161262	0.00130149	protein_coding
PLA2G2A	2.16177	0.00115918	0.00667828	protein_coding
KCP	2.1632	1.00208e-08	4.25464e-07	protein_coding
DCX	2.16454	0.00263207	0.0130543	protein_coding
UBE2C	2.16648	0.0104409	0.0395903	protein_coding
SPC24	2.16752	0.00308146	0.0148798	protein_coding
SNORA40	2.1687	0.0191002	0.0640713	snoRNA
FAM171A2	2.16887	0.000489046	0.00330134	protein_coding
RPL3P4	2.16932	0.0134124	0.0483235	processed_pseudogene
CACNA1G	2.17055	0.0192592	0.0645627	protein_coding
PRKAR2B	2.17462	9.19885e-05	0.00081493	protein_coding
FERMT1	2.17674	0.00386624	0.0178922	protein_coding
RGR	2.18561	0.000851313	0.00520479	protein_coding
LTK	2.1861	6.91608e-10	4.67332e-08	protein_coding
FMO1	2.19221	2.78585e-05	0.000299859	protein_coding
NR2E3	2.19292	0.0333671	0.0992245	protein_coding
SFTA1P	2.19533	0.0115586	0.042908	lincRNA
NTRK2	2.19649	9.91839e-06	0.000126986	protein_coding
CNN1	2.19975	0.00321704	0.0154229	protein_coding
RAET1G	2.20561	0.016295	0.0562584	protein_coding
CCDC80	2.20861	1.89465e-06	3.28931e-05	protein_coding
DIAPH3	2.21003	0.0029499	0.0143552	protein_coding
ADAMTS2	2.21091	4.62135e-13	1.00585e-10	protein_coding
SCAMP5	2.21204	2.93288e-05	0.000312916	protein_coding
PRELID3A	2.21868	0.00762106	0.0307035	protein_coding
CFHR1	2.21888	0.00607111	0.0257133	protein_coding
PBK	2.21965	0.0088954	0.0347104	protein_coding
LOX	2.21982	9.10067e-10	5.93611e-08	protein_coding
MYL4	2.22081	0.000557199	0.0036762	protein_coding
CDKL4	2.22399	0.0261811	0.0821592	protein_coding
PNMA6A	2.22556	0.00881566	0.0344447	protein_coding
MXRA5	2.22562	3.83898e-13	9.01328e-11	protein_coding
DUSP4	2.23024	3.66585e-08	1.22454e-06	protein_coding
SLITRK6	2.2327	0.012708	0.0463219	protein_coding
KIF14	2.23858	0.00310172	0.0149706	protein_coding
SLC4A8	2.24221	5.45648e-05	0.00052525	protein_coding
CPZ	2.25011	3.34724e-05	0.000348669	protein_coding
RP11-78O7.2	2.25041	0.0335613	0.0996621	lincRNA
SLCO2A1	2.25581	0.001057	0.00620371	protein_coding
TOP2A	2.25682	4.5493e-06	6.70463e-05	protein_coding
RRM2	2.25722	0.00105453	0.00619269	protein_coding
IL17B	2.2585	0.00177152	0.00948465	protein_coding
MYH8	2.26859	0.00116342	0.00668968	protein_coding
COL1A2	2.26956	2.23039e-12	3.97567e-10	protein_coding
LINC01504	2.2734	0.000595077	0.00388519	lincRNA
TNFRSF18	2.2744	0.0216937	0.0709074	protein_coding
CTD-2349P21.10	2.27469	0.0210059	0.0690841	sense_intronic
CHRM3	2.27474	0.005929	0.0252407	protein_coding
SEMA3D	2.28569	5.02753e-06	7.2442e-05	protein_coding
SUSD3	2.28624	0.0168362	0.0577702	protein_coding
HIST1H2AL	2.28735	0.000774566	0.00481096	protein_coding
SPON1	2.28766	1.89741e-08	7.23851e-07	protein_coding
PRUNE2	2.29254	1.53409e-07	4.09295e-06	protein_coding
PBX4	2.29519	0.0214506	0.0702574	protein_coding
NALCN	2.29566	0.00126999	0.00717278	protein_coding
WISP1	2.29937	0.00363991	0.017047	protein_coding
ASPN	2.30074	1.78473e-22	1.84514e-18	protein_coding
MELK	2.30206	0.00578133	0.0247804	protein_coding
ZNF311	2.30406	0.00993543	0.0380224	protein_coding
HIST1H3F	2.30681	0.00119167	0.00682554	protein_coding
COL3A1	2.31016	1.61532e-13	4.6823e-11	protein_coding
MGST1	2.31084	0.000404618	0.00283123	protein_coding
ACTC1	2.31695	7.79903e-05	0.00071268	protein_coding
RP11-358H18.3	2.31724	0.0206215	0.0681353	lincRNA
EDIL3	2.32083	4.99518e-07	1.08152e-05	protein_coding
TDO2	2.32098	2.71458e-05	0.000293871	protein_coding
ADGRA1	2.32228	0.0108935	0.0409461	protein_coding
NEK2	2.32498	0.0307054	0.0931205	protein_coding
GALNT14	2.32875	0.00184283	0.00979288	protein_coding
CDR1-AS	2.33306	0.000521518	0.00348415	antisense
MTHFD1L	2.33484	1.14998e-09	7.11919e-08	protein_coding
RP11-452D12.1	2.33727	0.011783	0.0435843	processed_pseudogene
RP11-350J20.9	2.33895	0.0277221	0.0858524	processed_pseudogene
LPAR4	2.34119	9.56425e-06	0.000123215	protein_coding
CD28	2.35003	6.65474e-09	2.97836e-07	protein_coding
MYOCD	2.35325	0.0127355	0.046354	protein_coding
RPL7L1P9	2.35334	0.0248474	0.0786544	processed_pseudogene
FOSB	2.35371	0.0121613	0.0447905	protein_coding
PMFBP1	2.35386	0.0163426	0.0563945	protein_coding
MYBPH	2.35744	0.000117944	0.00100318	protein_coding
FAM95B1	2.35761	0.0195963	0.0655228	lincRNA
CDKN2A	2.36118	0.026834	0.0837883	protein_coding
HIST1H2AJ	2.36159	0.02381	0.0761632	protein_coding
VAT1L	2.3619	0.0245882	0.0779054	protein_coding
ACRBP	2.36307	0.007916	0.0316594	protein_coding
CYSLTR1	2.36592	3.47791e-12	5.82594e-10	protein_coding
MXRA5Y	2.36667	0.00188036	0.00995396	unprocessed_pseudogene
CR1	2.36924	4.09247e-10	3.01139e-08	protein_coding
EPHB3	2.37212	9.13273e-14	2.90519e-11	protein_coding
AC133644.2	2.37394	0.00544953	0.023588	lincRNA
HGF	2.37943	1.51106e-13	4.52814e-11	protein_coding
ESM1	2.3822	0.0196348	0.0656092	protein_coding
AC093627.8	2.38601	0.0233107	0.0749487	lincRNA
PTGFR	2.39138	1.63016e-08	6.32397e-07	protein_coding
CTD-2619J13.3	2.39154	0.0263454	0.0825127	antisense
LRRC15	2.3923	0.00237802	0.0120309	protein_coding
IQGAP3	2.3931	9.27367e-05	0.000819052	protein_coding
CTD-2311M21.3	2.39914	0.0192712	0.0645925	antisense
RTKN2	2.40018	0.000170393	0.00136189	protein_coding
SPINT1	2.409	0.00501753	0.0220833	protein_coding
TLL1	2.40971	2.08177e-15	1.53732e-12	protein_coding
TBX5-AS1	2.41176	0.0199505	0.06646	antisense
PRSS30P	2.41461	0.0164907	0.0568393	unitary_pseudogene
EXO1	2.41729	0.00787066	0.0315147	protein_coding
EEF1A1P19	2.42211	0.0040289	0.0184918	processed_pseudogene
CACNA1E	2.42383	0.00100396	0.00594524	protein_coding
ROBO2	2.4273	1.41805e-07	3.82781e-06	protein_coding
SNORD116-24	2.42969	0.0216465	0.0707869	snoRNA
KERA	2.43002	0.000764963	0.0047642	protein_coding
MMP23B	2.43305	7.22414e-05	0.000667442	protein_coding
CA12	2.44355	5.23089e-06	7.49024e-05	protein_coding
CKAP2L	2.44457	0.00984467	0.0377659	protein_coding
LIPC	2.45234	0.022022	0.0717083	protein_coding
DNAH12	2.45508	0.011563	0.0429166	protein_coding
MEX3A	2.4621	8.55546e-05	0.000766803	protein_coding
LINC01290	2.46724	0.0255019	0.0803816	lincRNA
AC092162.1	2.47098	0.00747321	0.030275	lincRNA
CCL22	2.47578	0.00568324	0.0244308	protein_coding
NCAPH	2.4811	0.00729976	0.0297262	protein_coding
AFF2	2.48223	0.000750389	0.00468896	protein_coding
TYMS	2.48312	4.30322e-06	6.41975e-05	protein_coding
SULT1C2	2.48527	0.00761851	0.0307035	protein_coding
TCTEX1D2	2.49114	0.00297763	0.0144595	protein_coding
LSAMP	2.49512	5.76503e-08	1.76598e-06	protein_coding
THY1	2.50327	1.48998e-15	1.18494e-12	protein_coding
PPP2R2B	2.50522	0.00951924	0.0367287	protein_coding
COL19A1	2.50549	8.33911e-05	0.000750665	protein_coding
MMP9	2.50762	0.0222604	0.0723595	protein_coding
CRABP2	2.51371	1.06999e-09	6.72465e-08	protein_coding
BGLAP	2.51648	0.0244961	0.0776968	protein_coding
RP11-328C8.4	2.51709	0.0236674	0.0757774	antisense
CEP55	2.51864	0.00223335	0.0114503	protein_coding
PRND	2.5197	9.63855e-06	0.000123939	protein_coding
TNMD	2.52044	0.0252225	0.0796405	protein_coding
SFRP2	2.52186	0.00289128	0.0141198	protein_coding
CDC42BPG	2.52581	0.0257834	0.0811204	protein_coding
CCDC13	2.53063	0.0146893	0.0519374	protein_coding
PAPPA2	2.53229	0.000118008	0.00100331	protein_coding
NGFR	2.5388	7.5311e-10	5.0395e-08	protein_coding
NCAPG	2.54168	2.69277e-05	0.000292582	protein_coding
RERGL	2.54732	0.00339089	0.0161075	protein_coding
AC013271.3	2.55457	0.0309213	0.0936723	processed_transcript
RP11-247A12.2	2.55495	0.0128349	0.0466326	antisense
ADAMTS3	2.55656	7.23861e-06	9.78892e-05	protein_coding
LINC00648	2.55955	0.0162476	0.0561322	lincRNA
C11orf70	2.55979	0.0160284	0.0555422	protein_coding
[truncated: 216 more rows]

## Sheet: Top ECM DE genes
GENE NAME	Log2FoldChange	pvalue	p-adj	Gene biotype
LOXL1	1.00837	0.00196543	0.010325	protein_coding
P4HA3	2.01442	0.0154892	0.0541076	protein_coding
FMOD	2.01508	8.94596e-08	2.60163e-06	protein_coding
COL14A1	2.09743	6.66005e-07	1.3771e-05	protein_coding
BGN	2.12957	3.84982e-11	4.59372e-09	protein_coding
THBS1	2.15523	2.43948e-05	0.000269306	protein_coding
COL1A2	2.26956	2.23039e-12	3.97567e-10	protein_coding
ASPN	2.30074	1.78473e-22	1.84514e-18	protein_coding
COL3A1	2.31016	1.61532e-13	4.6823e-11	protein_coding
TLL1	2.40971	2.08177e-15	1.53732e-12	protein_coding
COL19A1	2.50549	8.33911e-05	0.000750665	protein_coding
MMP9	2.50762	0.0222604	0.0723595	protein_coding
ADAMTS3	2.55656	7.23861e-06	9.78892e-05	protein_coding
TNC	2.56403	7.15815e-05	0.000661688	protein_coding
COL25A1	2.61396	0.000340807	0.00244683	protein_coding
COL1A1	2.6347	3.94601e-09	1.94543e-07	protein_coding
SPP1	2.8306	0.00169214	0.00912818	protein_coding
COMP	3.68404	5.46544e-06	7.7484e-05	protein_coding
COL11A1	4.61056	2.30772e-05	0.000257094	protein_coding
